# Supplementary material for: Potential Molecular Targets of the Broad-Range Antimicrobial Peptide Tyrothricin in the Apicomplexan Parasite Toxoplasma gondii
Source: Biomedicines. 2026 Jan 13;14(1):172. doi: 10.3390/biomedicines14010172 (PMC12838698; doi:10.3390/biomedicines14010172)
Supplement: Supplementary file 1 [file biomedicines-14-00172-s001.zip]

Archive with 3 entries (2 files):
- biomedicines-4077766-supplementary/
- biomedicines-4077766-supplementary/Suppl. Table S1.pdf
- biomedicines-4077766-supplementary/Suppl. Table S2.xlsx
