# Supplementary material for: Potential Molecular Targets of the Broad-Range Antimicrobial Peptide Tyrothricin in the Apicomplexan Parasite Toxoplasma gondii
Source: Biomedicines. 2026 Jan 13;14(1):172. doi: 10.3390/biomedicines14010172 (PMC12838698; doi:10.3390/biomedicines14010172)
Supplement: Supplementary file 1 [file biomedicines-14-00172-s001.zip › biomedicines-4077766-supplementary/Suppl. Table S2.xlsx]

## Sheet: Tyr&Gram
GN	Description	Protein Length	Protein Probability	Top Peptide Probability	Combined Total Peptides	Combined Spectral Count	Protein mass (Da)	Coverage (percent)	Top3 G	Top3 T	FragI G	FragI T	rel. Abundance (% Fragl T)	iTop3 M1	iTop3 M2	iTop3 G	iTop3 T	iFragI M1	iFragI M2	iFragI G	iFragI T
TGME49_285870	SAG-related sequence SRS20A	328	1	0.999	24	646	34944.9	70.4268	5930.65	6.28572e+06	13686.5	1.06798e+06	88.5397	3738.82	1628.66	5930.65	6.28572e+06	7313.91	3179.58	13686.5	1.06798e+06
TGME49_221620	beta-tubulin, putative	449	1	0.999	22	93	50037.2	69.0423	4476.54	508306	10178	97795.1	8.10755	3738.82	1628.66	4476.54	508306	7313.91	3179.58	10178	97795.1
TGME49_250770	eukaryotic initiation factor-4A, putative	412	1	0.999	14	58	46673.4	57.2816	4773.59	158384	10894.7	34377.8	2.85004	3738.82	1628.66	4773.59	158384	7313.91	3179.58	10894.7	34377.8
TGME49_208370	hypothetical protein / rhoptry protein ROP47	131	1	0.999	2	25	14157.9	15.2672	25398.7	68113.3	60659.7	6064.19	0.502742	3738.82	1628.66	25398.7	68113.3	7313.91	3179.58	60659.7	6064.19
												1.20622e+06

## Sheet: Tyr only
GN	Description	Protein Length	Protein Probability	Top Peptide Probability	Combined Total Peptides	Combined Spectral Count	Seen in # reps in M1	Seen in # reps in M2	Seen in # reps in G	Seen in # reps in T	Protein mass (Da)	Coverage (percent)	Top3 T	FragI T	rel. Abundance (% Fragl T)	iTop3 M1	iTop3 M2	iTop3 G	iTop3 T	iFragI M1	iFragI M2	iFragI G	iFragI T
TGME49_270250	dense granule protein GRA1	190	1	0.999	13	776	0	0	0	1	20225.4	51.0526	6.78186e+06	1.2156e+06	1918.86	3738.82	1628.66	3907.15	6.78186e+06	7313.91	3179.58	8804.15	1.2156e+06
TGME49_297810	hypothetical protein (cytochrome c oxidase subunit ApiCOX30 )	266	1	0.999	22	365	0	0	0	1	29568.8	62.782	3.15909e+06	549556	3.78648	3738.82	1628.66	3907.15	3.15909e+06	7313.91	3179.58	8804.15	549556
TGME49_229480	calcium binding protein precursor, putative	335	1	0.999	26	390	0	0	0	1	38291.1	69.2537	1.91589e+06	473131	3.2599	3738.82	1628.66	3907.15	1.91589e+06	7313.91	3179.58	8804.15	473131
TGME49_315320	SAG-related sequence SRS52A	329	1	0.999	18	374	0	0	0	1	34260	66.5653	2.99111e+06	473036	3.25925	3738.82	1628.66	3907.15	2.99111e+06	7313.91	3179.58	8804.15	473036
TGME49_233480	SAG-related sequence SRS29C	372	1	0.999	16	283	0	0	0	1	39119.4	52.1505	2.41823e+06	391918	2.70034	3738.82	1628.66	3907.15	2.41823e+06	7313.91	3179.58	8804.15	391918
TGME49_263300	voltage-dependent anion-selective channel protein	290	1	0.999	24	272	0	0	0	1	31351.9	79.6552	1.69419e+06	326980	2.25291	3738.82	1628.66	3907.15	1.69419e+06	7313.91	3179.58	8804.15	326980
TGME49_308840	SAG-related sequence SRS51	472	1	0.999	12	238	0	0	0	1	50085.9	33.2627	1.59227e+06	272089	1.87471	3738.82	1628.66	3907.15	1.59227e+06	7313.91	3179.58	8804.15	272089
TGME49_211680	protein disulfide isomerase	471	1	0.999	35	242	0	0	0	1	52802	69.8514	800682	218096	1.50269	3738.82	1628.66	3907.15	800682	7313.91	3179.58	8804.15	218096
TGME49_268850	enolase 2	475	1	0.999	30	197	0	0	0	1	52113.8	72	664936	200176	1.37923	3738.82	1628.66	3907.15	664936	7313.91	3179.58	8804.15	200176
TGME49_214940	MIC2-associated protein M2AP	330	1	0.999	10	195	0	0	0	1	34552.1	46.0606	1.28761e+06	186637	1.28594	3738.82	1628.66	3907.15	1.28761e+06	7313.91	3179.58	8804.15	186637
TGME49_308020	SAG-related sequence SRS57	385	1	0.999	23	205	0	0	0	1	41971.5	65.1948	891218	185765	1.27994	3738.82	1628.66	3907.15	891218	7313.91	3179.58	8804.15	185765
TGME49_232350	lactate dehydrogenase LDH1	329	1	0.999	29	193	0	0	0	1	35548.4	91.1854	677553	181005	1.24714	3738.82	1628.66	3907.15	677553	7313.91	3179.58	8804.15	181005
TGME49_214080	toxofilin	243	1	0.999	21	128	0	0	0	1	26788.6	73.6626	1.0775e+06	166915	1.15005	3738.82	1628.66	3907.15	1.0775e+06	7313.91	3179.58	8804.15	166915
TGME49_204530	microneme protein MIC11	204	1	0.999	13	126	0	0	0	1	22432.7	51.4706	821954	144999	0.999053	3738.82	1628.66	3907.15	821954	7313.91	3179.58	8804.15	144999
TGME49_236040	fructose-1,6-bisphosphate aldolase	433	1	0.999	27	155	0	0	0	1	46960.3	71.8245	501787	142284	0.980344	3738.82	1628.66	3907.15	501787	7313.91	3179.58	8804.15	142284
TGME49_208370	dense granule protein GRA46	1124	1	0.999	61	231	0	0	0	1	124813	65.8363	322359	140331	0.966889	3738.82	1628.66	3907.15	322359	7313.91	3179.58	8804.15	140331
TGME49_258660	rhoptry protein ROP6	480	1	0.999	9	165	0	0	0	1	51403.4	18.125	1.08041e+06	134459	0.926435	3738.82	1628.66	3907.15	1.08041e+06	7313.91	3179.58	8804.15	134459
TGME49_221510	cytochrome c oxidase subunit ApiCOX18	159	1	0.999	8	113	0	0	0	1	17913.6	58.4906	1.13309e+06	130046	0.896025	3738.82	1628.66	3907.15	1.13309e+06	7313.91	3179.58	8804.15	130046
TGME49_224900	adenylate kinase, putative	257	1	0.999	25	140	0	0	0	1	28560.8	79.3774	553532	129995	0.895676	3738.82	1628.66	3907.15	553532	7313.91	3179.58	8804.15	129995
TGME49_255260	apical membrane antigen AMA1	569	1	0.999	21	136	0	0	0	1	63020.6	48.1547	671393	124700	0.859192	3738.82	1628.66	3907.15	671393	7313.91	3179.58	8804.15	124700
TGME49_305050	essential light chain ELC2	133	1	0.999	12	106	0	0	0	1	15277.3	75.188	909372	123536	0.851173	3738.82	1628.66	3907.15	909372	7313.91	3179.58	8804.15	123536
TGME49_273130	SAG-related sequence SRS30A	362	1	0.999	21	140	0	0	0	1	38496	59.3923	669942	122672	0.84522	3738.82	1628.66	3907.15	669942	7313.91	3179.58	8804.15	122672
TGME49_242840	cytochrome c oxidase subunit ApiCOX14	119	1	0.999	3	10	0	0	0	1	13903.9	28.5714	1.60975e+06	121239	0.835343	3738.82	1628.66	3907.15	1.60975e+06	7313.91	3179.58	8804.15	121239
TGME49_257680	myosin light chain MLC1	213	1	0.999	10	136	0	0	0	1	24124	81.6901	537395	117776	0.811488	3738.82	1628.66	3907.15	537395	7313.91	3179.58	8804.15	117776
TGME49_310780	dense granule protein GRA4	345	1	0.999	13	146	0	0	0	1	36329.5	55.942	775407	111056	0.765182	3738.82	1628.66	3907.15	775407	7313.91	3179.58	8804.15	111056
TGME49_215280	succinate dehydrogenase [ubiquinone] iron-sulfur protein	342	1	0.999	10	27	0	0	0	1	38610.5	33.3333	1.36044e+06	110523	0.761508	3738.82	1628.66	3907.15	1.36044e+06	7313.91	3179.58	8804.15	110523
TGME49_258550	SAG-related sequence SRS28	291	1	0.999	10	95	0	0	0	1	30222.3	61.512	927015	104686	0.721291	3738.82	1628.66	3907.15	927015	7313.91	3179.58	8804.15	104686
TGME49_319350	SAG-related sequence SRS17B	379	1	0.999	19	130	0	0	0	1	39375.5	55.6728	533586	102119	0.703604	3738.82	1628.66	3907.15	533586	7313.91	3179.58	8804.15	102119
TGME49_232940	heat shock protein HSP20	185	1	0.999	16	104	0	0	0	1	20266.3	92.973	585405	101748	0.70105	3738.82	1628.66	3907.15	585405	7313.91	3179.58	8804.15	101748
TGME49_214320	facilitative glucose transporter GT1	568	1	0.999	17	144	0	0	0	1	61688.1	21.3028	463070	100399	0.691753	3738.82	1628.66	3907.15	463070	7313.91	3179.58	8804.15	100399
TGME49_245490	microneme protein MIC8	684	1	0.999	27	165	0	0	0	1	74647.1	71.1988	355006	98709	0.680112	3738.82	1628.66	3907.15	355006	7313.91	3179.58	8804.15	98709
TGME49_201780	microneme protein MIC2	769	1	0.999	22	138	0	0	0	1	82634	36.0208	426272	96915.4	0.667754	3738.82	1628.66	3907.15	426272	7313.91	3179.58	8804.15	96915.4
TGME49_319730	YOU2 family C2C2 zinc finger protein	149	1	0.999	13	108	0	0	0	1	17125.2	75.8389	585638	96888.3	0.667567	3738.82	1628.66	3907.15	585638	7313.91	3179.58	8804.15	96888.3
TGME49_249900	adenine nucleotide translocator, putative	318	1	0.999	18	125	0	0	0	1	35255.9	51.8868	407407	89137.7	0.614165	3738.82	1628.66	3907.15	407407	7313.91	3179.58	8804.15	89137.7
TGME49_242070	cAMP-dependent protein kinase regulatory subunit	385	1	0.999	22	105	0	0	0	1	42796.5	57.4026	373115	88855.9	0.612223	3738.82	1628.66	3907.15	373115	7313.91	3179.58	8804.15	88855.9
TGME49_293690	profilin PRF	165	1	0.999	10	88	0	0	0	1	17741.5	70.9091	787769	88324.8	0.608564	3738.82	1628.66	3907.15	787769	7313.91	3179.58	8804.15	88324.8
TGME49_247350	thioredoxin domain-containing protein	312	1	0.999	9	57	0	0	0	1	33676.3	25.641	887278	86104.2	0.593264	3738.82	1628.66	3907.15	887278	7313.91	3179.58	8804.15	86104.2
TGME49_310420	hypothetical protein	210	1	0.999	2	50	0	0	0	1	22925.7	12.381	1.11542e+06	83968.7	0.57855	3738.82	1628.66	3907.15	1.11542e+06	7313.91	3179.58	8804.15	83968.7
TGME49_232280	hypothetical protein	275	1	0.999	24	95	0	0	0	1	30179.4	89.4545	511404	79214.1	0.54579	3738.82	1628.66	3907.15	511404	7313.91	3179.58	8804.15	79214.1
TGME49_204050	subtilisin SUB1	761	1	0.999	29	119	0	0	0	1	81777.1	53.7451	236636	76374.9	0.526228	3738.82	1628.66	3907.15	236636	7313.91	3179.58	8804.15	76374.9
TGME49_251540	dense granule protein GRA9	318	1	0.999	18	105	0	0	0	1	35338	64.1509	407933	73516.3	0.506533	3738.82	1628.66	3907.15	407933	7313.91	3179.58	8804.15	73516.3
TGME49_251810	translation initiation factor eIF-5A, putative	161	1	0.999	13	77	0	0	0	1	17467.8	85.7143	502292	72200.3	0.497465	3738.82	1628.66	3907.15	502292	7313.91	3179.58	8804.15	72200.3
TGME49_247550	heat shock protein HSP60	575	1	0.999	23	108	0	0	0	1	60914	60.5217	424174	69992.5	0.482253	3738.82	1628.66	3907.15	424174	7313.91	3179.58	8804.15	69992.5
TGME49_213280	SAG-related sequence SRS25	191	1	0.999	8	84	0	0	0	1	20790.7	60.2094	619193	69762.5	0.480669	3738.82	1628.66	3907.15	619193	7313.91	3179.58	8804.15	69762.5
TGME49_223940	gliding-associated protein GAP45	245	1	0.999	14	147	0	0	0	1	27334	56.3265	502634	69593.2	0.479502	3738.82	1628.66	3907.15	502634	7313.91	3179.58	8804.15	69593.2
TGME49_291890	microneme protein MIC1	456	1	0.999	25	118	0	0	0	1	48629.1	70.614	259588	69235.3	0.477036	3738.82	1628.66	3907.15	259588	7313.91	3179.58	8804.15	69235.3
TGME49_219320	gliding-associated protein GAP50	431	1	0.999	13	93	0	0	0	1	46606.9	39.9072	600761	68653.6	0.473028	3738.82	1628.66	3907.15	600761	7313.91	3179.58	8804.15	68653.6
TGME49_235470	myosin A	831	1	0.999	27	111	0	0	0	1	93319.7	42.7196	250179	65866.1	0.453822	3738.82	1628.66	3907.15	250179	7313.91	3179.58	8804.15	65866.1
TGME49_254470	Myc-regulation protein MYR1	732	1	0.999	21	113	0	0	0	1	80477.7	35.3825	361606	65467	0.451072	3738.82	1628.66	3907.15	361606	7313.91	3179.58	8804.15	65467
TGME49_209260	cytochrome c oxidase subunit, putative	310	1	0.999	14	82	0	0	0	1	34706.9	59.0323	428932	64861.1	0.446897	3738.82	1628.66	3907.15	428932	7313.91	3179.58	8804.15	64861.1
TGME49_264610	RNA recognition motif-containing protein	430	1	0.999	14	88	0	0	0	1	44974.4	32.7907	504374	63350.3	0.436488	3738.82	1628.66	3907.15	504374	7313.91	3179.58	8804.15	63350.3
TGME49_208030	microneme protein MIC4	580	1	0.999	24	109	0	0	0	1	63021.2	57.7586	315108	63035.2	0.434317	3738.82	1628.66	3907.15	315108	7313.91	3179.58	8804.15	63035.2
TGME49_310790	cyst wall protein CST9	219	1	0.999	11	74	0	0	0	1	24707.9	55.2511	428967	62858.5	0.433099	3738.82	1628.66	3907.15	428967	7313.91	3179.58	8804.15	62858.5
TGME49_319560	microneme protein MIC3	383	1	0.999	19	101	0	0	0	1	40528.1	65.7963	337148	62553.9	0.431001	3738.82	1628.66	3907.15	337148	7313.91	3179.58	8804.15	62553.9
TGME49_231850	protein phosphatase PPM13, putative	331	1	0.999	19	92	0	0	0	1	36790.7	89.7281	259367	62501.4	0.430639	3738.82	1628.66	3907.15	259367	7313.91	3179.58	8804.15	62501.4
TGME49_310030	cyclase-associated protein CAP	203	1	0.999	15	86	0	0	0	1	22483.7	76.8473	335618	59920.2	0.412854	3738.82	1628.66	3907.15	335618	7313.91	3179.58	8804.15	59920.2
TGME49_249970	acylated pleckstrin-homology domain-containing protein APH	229	1	0.999	8	94	0	0	0	1	24712	49.345	330870	59057.1	0.406908	3738.82	1628.66	3907.15	330870	7313.91	3179.58	8804.15	59057.1
TGME49_294200	glucose-6-phosphate 1-dehydrogenase	560	1	0.999	21	76	0	0	0	1	62736.4	63.3929	253577	56027.6	0.386034	3738.82	1628.66	3907.15	253577	7313.91	3179.58	8804.15	56027.6
TGME49_255420	inner membrane complex protein IMC39	278	1	0.999	11	68	0	0	0	1	30213.5	57.9137	343931	55633.4	0.383318	3738.82	1628.66	3907.15	343931	7313.91	3179.58	8804.15	55633.4
TGME49_291600	gamma interferon inducible lysosomal thiol reductase (GILT) protein	380	1	0.999	14	70	0	0	0	1	41566.7	37.8947	309502	55121.1	0.379788	3738.82	1628.66	3907.15	309502	7313.91	3179.58	8804.15	55121.1
TGME49_239890	SCP family extracellular subfamily protein	246	1	0.999	15	68	0	0	0	1	26623.3	47.1545	372909	52182.9	0.359544	3738.82	1628.66	3907.15	372909	7313.91	3179.58	8804.15	52182.9
TGME49_233450	SAG-related sequence SRS29A	420	1	0.999	16	81	0	0	0	1	44215.7	55.2381	325034	50889.3	0.350631	3738.82	1628.66	3907.15	325034	7313.91	3179.58	8804.15	50889.3
TGME49_301160	SAG-related sequence SRS19C	396	1	0.999	13	85	0	0	0	1	41854.4	53.0303	280534	50829.8	0.350221	3738.82	1628.66	3907.15	280534	7313.91	3179.58	8804.15	50829.8
TGME49_316540	IMC sub-compartment protein ISP3	164	1	0.999	12	60	0	0	0	1	18390.6	64.0244	394784	49743.4	0.342736	3738.82	1628.66	3907.15	394784	7313.91	3179.58	8804.15	49743.4
TGME49_288360	tryptophanyl-tRNA synthetase (TrpRS2)	689	1	0.999	24	100	0	0	0	1	77057.5	53.2656	145076	48229.2	0.332302	3738.82	1628.66	3907.15	145076	7313.91	3179.58	8804.15	48229.2
TGME49_220400	actin depolymerizing factor ADF	118	1	0.999	6	45	0	0	0	1	12922	64.4068	505428	47231.1	0.325425	3738.82	1628.66	3907.15	505428	7313.91	3179.58	8804.15	47231.1
TGME49_207170	cytochrome b-c1 complex subunit 12	141	1	0.999	8	65	0	0	0	1	15231.6	65.9574	486113	46886.3	0.32305	3738.82	1628.66	3907.15	486113	7313.91	3179.58	8804.15	46886.3
TGME49_221210	cyclophilin	179	1	0.999	10	68	0	0	0	1	19604.3	75.419	423438	46160.4	0.318048	3738.82	1628.66	3907.15	423438	7313.91	3179.58	8804.15	46160.4
TGME49_260820	IMC sub-compartment protein ISP1	176	1	0.999	12	73	0	0	0	1	19413.2	49.4318	365115	45088.8	0.310665	3738.82	1628.66	3907.15	365115	7313.91	3179.58	8804.15	45088.8
TGME49_243730	rhoptry protein ROP9	353	1	0.999	19	76	0	0	0	1	37667.7	71.3881	194248	44615.1	0.307401	3738.82	1628.66	3907.15	194248	7313.91	3179.58	8804.15	44615.1
TGME49_261950	ATP synthase beta subunit ATP-B	560	1	0.999	16	79	0	0	0	1	59916.5	50.7143	215153	44432.2	0.306141	3738.82	1628.66	3907.15	215153	7313.91	3179.58	8804.15	44432.2
TGME49_264040	cytochrome c oxidase subunit ApiCOX25	220	1	0.999	11	78	0	0	0	1	24595.3	55	305924	43025	0.296445	3738.82	1628.66	3907.15	305924	7313.91	3179.58	8804.15	43025
TGME49_215430	mitochondrial marker protein MYS	244	1	0.999	15	58	0	0	0	1	27554.7	65.5738	183189	42957.1	0.295977	3738.82	1628.66	3907.15	183189	7313.91	3179.58	8804.15	42957.1
TGME49_312150	hypothetical protein	567	1	0.999	15	60	0	0	0	1	60547.3	40.2116	207517	42280.5	0.291315	3738.82	1628.66	3907.15	207517	7313.91	3179.58	8804.15	42280.5
TGME49_226960	phosphofructokinase PFKII	1225	1	0.999	20	83	0	0	0	1	131362	24.7347	158826	42243.6	0.291061	3738.82	1628.66	3907.15	158826	7313.91	3179.58	8804.15	42243.6
TGME49_217890	peroxiredoxin PRX1	196	1	0.999	11	60	0	0	0	1	21722.1	67.8571	255003	42085.9	0.289975	3738.82	1628.66	3907.15	255003	7313.91	3179.58	8804.15	42085.9
TGME49_277080	microneme protein MIC5	181	1	0.999	11	68	0	0	0	1	19872.4	65.7459	331675	41614.3	0.286725	3738.82	1628.66	3907.15	331675	7313.91	3179.58	8804.15	41614.3
TGME49_273090	cell division protein CDC48CY	811	1	0.999	24	74	0	0	0	1	89397	41.9236	128107	40597.2	0.279717	3738.82	1628.66	3907.15	128107	7313.91	3179.58	8804.15	40597.2
TGME49_320220	cytochrome b-c1 complex subunit Rieske, putative	487	1	0.999	15	59	0	0	0	1	54792.2	35.1129	268533	39690.2	0.273468	3738.82	1628.66	3907.15	268533	7313.91	3179.58	8804.15	39690.2
TGME49_320140	cytochrome b-c1 complex subunit 6, putative	89	1	0.999	8	75	0	0	0	1	10493.1	77.5281	352492	39672.7	0.273348	3738.82	1628.66	3907.15	352492	7313.91	3179.58	8804.15	39672.7
TGME49_218520	microneme protein MIC6	349	1	0.999	11	61	0	0	0	1	36669.3	44.1261	279312	39633.6	0.273078	3738.82	1628.66	3907.15	279312	7313.91	3179.58	8804.15	39633.6
TGME49_236210	cytochrome b-c1 complex subunit 1	509	1	0.999	15	58	0	0	0	1	56916	41.4538	282863	39518.2	0.272283	3738.82	1628.66	3907.15	282863	7313.91	3179.58	8804.15	39518.2
TGME49_251780	heat shock protein	728	1	0.999	21	53	0	0	0	1	78250.9	41.3462	136500	38530.7	0.265479	3738.82	1628.66	3907.15	136500	7313.91	3179.58	8804.15	38530.7
TGME49_261780	microneme protein MIC7	340	1	0.999	12	59	0	0	0	1	36339.8	50.5882	205984	38423.5	0.264741	3738.82	1628.66	3907.15	205984	7313.91	3179.58	8804.15	38423.5
TGME49_293870	thioredoxin, putative	106	1	0.999	8	42	0	0	0	1	12036	89.6226	302887	37395.5	0.257658	3738.82	1628.66	3907.15	302887	7313.91	3179.58	8804.15	37395.5
TGME49_215785	rhoptry protein ROP2A	433	1	0.999	19	32	0	0	0	1	49154.9	14.3187	437573	37200.8	0.256316	3738.82	1628.66	3907.15	437573	7313.91	3179.58	8804.15	37200.8
TGME49_208450	protease inhibitor PI2	318	1	0.999	14	77	0	0	0	1	35309.3	63.8365	198181	37106	0.255663	3738.82	1628.66	3907.15	198181	7313.91	3179.58	8804.15	37106
TGME49_290040	macrophage migration inhibitory factor, putative	116	1	0.999	7	42	0	0	0	1	12254.1	84.4828	262381	36288	0.250027	3738.82	1628.66	3907.15	262381	7313.91	3179.58	8804.15	36288
TGME49_273120	SAG-related sequence SRS30C	374	1	0.999	9	16	0	0	0	1	40018.3	48.9305	401724	36255.7	0.249804	3738.82	1628.66	3907.15	401724	7313.91	3179.58	8804.15	36255.7
TGME49_229920	cytochrome c oxidase subunit ApiCOX35	307	1	0.999	9	52	0	0	0	1	34951.2	36.1564	340646	35691.1	0.245914	3738.82	1628.66	3907.15	340646	7313.91	3179.58	8804.15	35691.1
TGME49_265370	cytochrome c oxidase subunit ApiCOX16	142	1	0.999	6	53	0	0	0	1	16032.7	48.5915	324645	35633.7	0.245518	3738.82	1628.66	3907.15	324645	7313.91	3179.58	8804.15	35633.7
TGME49_309210	peroxiredoxin 6, putative	402	1	0.999	12	56	0	0	0	1	44035.9	34.8259	143819	35493.5	0.244553	3738.82	1628.66	3907.15	143819	7313.91	3179.58	8804.15	35493.5
TGME49_316400	alpha tubulin TUBA1	453	1	0.999	12	51	0	0	0	1	50113.8	40.1766	204065	35402.3	0.243924	3738.82	1628.66	3907.15	204065	7313.91	3179.58	8804.15	35402.3
TGME49_310470	cytochrome C oxidase subunit IIb, putative	191	1	0.999	6	33	0	0	0	1	21228.2	52.8796	340752	35248.3	0.242863	3738.82	1628.66	3907.15	340752	7313.91	3179.58	8804.15	35248.3
TGME49_318160	MSP (Major sperm protein) domain-containing protein	239	1	0.999	5	25	0	0	0	1	25975.4	32.636	430396	35122.6	0.241997	3738.82	1628.66	3907.15	430396	7313.91	3179.58	8804.15	35122.6
TGME49_297470	myosin light chain 2, putative	367	1	0.999	15	54	0	0	0	1	40556.3	47.4114	182865	34702.3	0.239101	3738.82	1628.66	3907.15	182865	7313.91	3179.58	8804.15	34702.3
TGME49_236890	dense granule protein GRA37	218	1	0.999	9	39	0	0	0	1	24605	44.9541	245830	33779.8	0.232745	3738.82	1628.66	3907.15	245830	7313.91	3179.58	8804.15	33779.8
TGME49_270320	protein phosphatase PPM3C	538	1	0.999	20	67	0	0	0	1	58674.2	56.1338	142067	33207.9	0.228805	3738.82	1628.66	3907.15	142067	7313.91	3179.58	8804.15	33207.9
TGME49_301170	SAG-related sequence SRS19D	389	1	0.999	15	53	0	0	0	1	40363.6	53.2134	198227	32726.1	0.225485	3738.82	1628.66	3907.15	198227	7313.91	3179.58	8804.15	32726.1
TGME49_269442	essential light chain ELC1	87	1	0.999	4	24	0	0	0	1	9780.2	56.3218	338143	32574.9	0.224443	3738.82	1628.66	3907.15	338143	7313.91	3179.58	8804.15	32574.9
TGME49_262380	elongation factor Tu, putative	552	1	0.999	7	22	0	0	0	1	59629.3	13.587	359357	32190.7	0.221796	3738.82	1628.66	3907.15	359357	7313.91	3179.58	8804.15	32190.7
TGME49_297070	carbonic anhydrase-related protein CARP	519	1	0.999	13	57	0	0	0	1	58104.3	42.9672	143859	31873.5	0.219611	3738.82	1628.66	3907.15	143859	7313.91	3179.58	8804.15	31873.5
TGME49_267140	SAG-related sequence SRS38B	390	1	0.999	10	50	0	0	0	1	40967.3	43.5897	203858	31848.2	0.219436	3738.82	1628.66	3907.15	203858	7313.91	3179.58	8804.15	31848.2
TGME49_200360	hypothetical protein	186	1	0.999	7	48	0	0	0	1	20311.4	59.1398	218655	31502	0.217051	3738.82	1628.66	3907.15	218655	7313.91	3179.58	8804.15	31502
TGME49_205700	cyclophilin precursor	348	1	0.999	9	47	0	0	0	1	38196.7	32.4713	220768	31150	0.214625	3738.82	1628.66	3907.15	220768	7313.91	3179.58	8804.15	31150
TGME49_310750	emp24/gp25L/p24 family protein	601	1	0.999	12	53	0	0	0	1	64977.4	37.604	214602	30959.7	0.213315	3738.82	1628.66	3907.15	214602	7313.91	3179.58	8804.15	30959.7
TGME49_247770	cytochrome c oxidase subunit ApiCOX19	167	1	0.999	5	35	0	0	0	1	19264.3	41.9162	314688	30846.8	0.212537	3738.82	1628.66	3907.15	314688	7313.91	3179.58	8804.15	30846.8
TGME49_200320	hypoxanthine-xanthine-guanine phosphoribosyl transferase HXGPRT	279	1	0.999	11	49	0	0	0	1	31484.9	62.724	199062	29395.7	0.202538	3738.82	1628.66	3907.15	199062	7313.91	3179.58	8804.15	29395.7
TGME49_320020	apicomplexan amino acid transporter ApiAT2	588	1	0.999	6	45	0	0	0	1	62981.9	18.8776	225387	29334.3	0.202116	3738.82	1628.66	3907.15	225387	7313.91	3179.58	8804.15	29334.3
TGME49_297060	phosphoglycerate mutase PGMII	339	1	0.999	16	51	0	0	0	1	38159.7	51.3274	166090	28371.7	0.195483	3738.82	1628.66	3907.15	166090	7313.91	3179.58	8804.15	28371.7
TGME49_320600	cold-shock DNA-binding domain-containing protein	209	1	0.999	4	29	0	0	0	1	23060.6	24.8804	312189	28047.2	0.193247	3738.82	1628.66	3907.15	312189	7313.91	3179.58	8804.15	28047.2
TGME49_207840	ribosomal protein RPS17	132	1	0.999	10	33	0	0	0	1	15228.6	68.1818	223798	27876.1	0.192068	3738.82	1628.66	3907.15	223798	7313.91	3179.58	8804.15	27876.1
TGME49_226570	hypothetical protein	139	1	0.999	6	37	0	0	0	1	14995.8	94.964	204997	27734.7	0.191094	3738.82	1628.66	3907.15	204997	7313.91	3179.58	8804.15	27734.7
TGME49_232250	catalase	502	1	0.999	13	46	0	0	0	1	57298.3	40.239	181939	27640.8	0.190447	3738.82	1628.66	3907.15	181939	7313.91	3179.58	8804.15	27640.8
TGME49_257530	apicomplexan amino acid transporter ApiAT5-3	504	1	0.999	3	30	0	0	0	1	54600.3	8.92857	336313	26513.2	0.182678	3738.82	1628.66	3907.15	336313	7313.91	3179.58	8804.15	26513.2
TGME49_249240	calmodulin, putative	149	1	0.999	6	26	0	0	0	1	16804.7	70.4698	246536	26428.4	0.182093	3738.82	1628.66	3907.15	246536	7313.91	3179.58	8804.15	26428.4
TGME49_226030	cAMP-dependent protein kinase subunit PKAc1	343	1	0.999	8	41	0	0	0	1	39410.6	18.6589	193480	26278.5	0.181061	3738.82	1628.66	3907.15	193480	7313.91	3179.58	8804.15	26278.5
TGME49_286530	cytochrome c oxidase subunit ApiCOX24	218	1	0.999	4	32	0	0	0	1	25396.4	21.1009	281162	26241.9	0.180809	3738.82	1628.66	3907.15	281162	7313.91	3179.58	8804.15	26241.9
TGME49_239100	ribosomal protein RPS7	196	1	0.999	12	47	0	0	0	1	22587.6	62.2449	144099	25829.2	0.177965	3738.82	1628.66	3907.15	144099	7313.91	3179.58	8804.15	25829.2
TGME49_232030	inner membrane complex protein IMC21	208	1	0.999	8	41	0	0	0	1	23377.5	52.8846	204392	25667	0.176847	3738.82	1628.66	3907.15	204392	7313.91	3179.58	8804.15	25667
TGME49_316710	hypothetical protein	99	1	0.999	2	39	0	0	0	1	10644	28.2828	320834	25361.8	0.174744	3738.82	1628.66	3907.15	320834	7313.91	3179.58	8804.15	25361.8
TGME49_208850	SAG-related sequence SRS11	190	1	0.999	4	30	0	0	0	1	19442.1	50.5263	310120	25272.1	0.174126	3738.82	1628.66	3907.15	310120	7313.91	3179.58	8804.15	25272.1
TGME49_288500	malate:quinone oxidoreductase	550	1	0.999	14	36	0	0	0	1	60380.6	33.8182	158095	25247.6	0.173958	3738.82	1628.66	3907.15	158095	7313.91	3179.58	8804.15	25247.6
TGME49_202680	cytochrome b-c1 complex subunit 2	563	1	0.999	10	40	0	0	0	1	62203.6	25.0444	186944	25105.5	0.172979	3738.82	1628.66	3907.15	186944	7313.91	3179.58	8804.15	25105.5
TGME49_320180	SAG-related sequence SRS16C	398	1	0.999	11	40	0	0	0	1	42345.7	38.4422	144259	25099.6	0.172938	3738.82	1628.66	3907.15	144259	7313.91	3179.58	8804.15	25099.6
TGME49_245550	hypothetical protein	192	1	0.999	2	18	0	0	0	1	20544.6	20.8333	323354	25050.5	0.172599	3738.82	1628.66	3907.15	323354	7313.91	3179.58	8804.15	25050.5
TGME49_262640	cytochrome c oxidase subunit ApiCOX23	204	1	0.999	5	34	0	0	0	1	23760	27.9412	198610	24909.4	0.171628	3738.82	1628.66	3907.15	198610	7313.91	3179.58	8804.15	24909.4
TGME49_313290	MORN repeat-containing protein	429	1	0.999	16	40	0	0	0	1	46012.5	49.8834	172007	24630.4	0.169705	3738.82	1628.66	3907.15	172007	7313.91	3179.58	8804.15	24630.4
TGME49_262620	RNA recognition motif-containing protein	293	1	0.999	11	30	0	0	0	1	31760.4	42.6621	155349	24422.1	0.16827	3738.82	1628.66	3907.15	155349	7313.91	3179.58	8804.15	24422.1
TGME49_244530	hypothetical protein / dense granule protein GRA49	600	1	0.999	12	55	0	0	0	1	63996.6	34	160380	24230	0.166946	3738.82	1628.66	3907.15	160380	7313.91	3179.58	8804.15	24230
TGME49_209950	thioredoxin, putative	424	1	0.999	15	52	0	0	0	1	47699.5	41.2736	103865	24082.9	0.165933	3738.82	1628.66	3907.15	103865	7313.91	3179.58	8804.15	24082.9
TGME49_263630	hypothetical protein	136	1	0.999	6	28	0	0	0	1	15487.8	41.1765	229025	23890.7	0.164609	3738.82	1628.66	3907.15	229025	7313.91	3179.58	8804.15	23890.7
TGME49_211040	Sec61beta family protein	99	1	0.999	6	34	0	0	0	1	10103.5	50.5051	258260	23849.9	0.164327	3738.82	1628.66	3907.15	258260	7313.91	3179.58	8804.15	23849.9
TGME49_229930	p25-alpha family protein	163	1	0.999	8	29	0	0	0	1	17340.5	67.4847	178404	22908.5	0.157841	3738.82	1628.66	3907.15	178404	7313.91	3179.58	8804.15	22908.5
TGME49_214790	glycoprotein	283	1	0.999	7	28	0	0	0	1	31444.1	28.9753	172573	22429	0.154537	3738.82	1628.66	3907.15	172573	7313.91	3179.58	8804.15	22429
TGME49_269190	glyceraldehyde-3-phosphate dehydrogenase GAPDH2	995	1	0.999	9	15	0	0	0	1	105120	14.7739	206579	22289	0.153573	3738.82	1628.66	3907.15	206579	7313.91	3179.58	8804.15	22289
TGME49_231160	hypothetical protein	178	1	0.999	2	30	0	0	0	1	18281.6	27.5281	275521	21991.1	0.15152	3738.82	1628.66	3907.15	275521	7313.91	3179.58	8804.15	21991.1
TGME49_293440	hypothetical protein	538	1	0.999	11	41	0	0	0	1	58737.4	28.4387	142079	21867.5	0.150669	3738.82	1628.66	3907.15	142079	7313.91	3179.58	8804.15	21867.5
TGME49_312160	hypothetical protein	199	1	0.999	4	34	0	0	0	1	22261.4	20.1005	241746	21857	0.150596	3738.82	1628.66	3907.15	241746	7313.91	3179.58	8804.15	21857
TGME49_244560	heat shock protein 90, putative	847	1	0.999	18	37	0	0	0	1	96823.5	25.974	103992	21852.2	0.150563	3738.82	1628.66	3907.15	103992	7313.91	3179.58	8804.15	21852.2
TGME49_257160	hypothetical protein	152	1	0.999	2	23	0	0	0	1	16481.7	22.3684	276333	21552.7	0.1485	3738.82	1628.66	3907.15	276333	7313.91	3179.58	8804.15	21552.7
TGME49_288750	cytochrome b-c1 complex subunit 7, putative	234	1	0.999	7	31	0	0	0	1	26741.6	44.4444	171695	21339.8	0.147033	3738.82	1628.66	3907.15	171695	7313.91	3179.58	8804.15	21339.8
TGME49_278990	phosphate carrier, putative	479	1	0.999	6	40	0	0	0	1	53093.3	14.405	191221	20907.4	0.144054	3738.82	1628.66	3907.15	191221	7313.91	3179.58	8804.15	20907.4
TGME49_261710	ankyrin repeat-containing protein	224	1	0.999	10	43	0	0	0	1	23448.3	47.7679	121688	20656.6	0.142325	3738.82	1628.66	3907.15	121688	7313.91	3179.58	8804.15	20656.6
TGME49_254030	cytochrome b-c1 complex subunit 7, putative	118	1	0.999	6	35	0	0	0	1	13162.3	78.8136	175960	20378.9	0.140412	3738.82	1628.66	3907.15	175960	7313.91	3179.58	8804.15	20378.9
TGME49_263530	chaperonin, putative	127	1	0.999	5	21	0	0	0	1	13862.2	48.8189	232584	20118.5	0.138618	3738.82	1628.66	3907.15	232584	7313.91	3179.58	8804.15	20118.5
TGME49_321500	RNA recognition motif-containing protein	475	1	0.999	10	41	0	0	0	1	50938.2	33.0526	116793	20042.6	0.138095	3738.82	1628.66	3907.15	116793	7313.91	3179.58	8804.15	20042.6
TGME49_311480	apical cap protein AC1	386	1	0.999	10	23	0	0	0	1	42379.8	43.5233	121348	19959.7	0.137524	3738.82	1628.66	3907.15	121348	7313.91	3179.58	8804.15	19959.7
TGME49_212210	hypothetical protein	280	1	0.999	8	29	0	0	0	1	28896.9	66.4286	133266	19944.1	0.137416	3738.82	1628.66	3907.15	133266	7313.91	3179.58	8804.15	19944.1
TGME49_311240	DnaJ family chaperone J1, putative	426	1	0.999	14	49	0	0	0	1	47448.7	58.9202	108380	19638.1	0.135308	3738.82	1628.66	3907.15	108380	7313.91	3179.58	8804.15	19638.1
TGME49_205340	ribosomal protein RPS12	142	1	0.999	8	30	0	0	0	1	15398.7	59.1549	156590	19572.5	0.134856	3738.82	1628.66	3907.15	156590	7313.91	3179.58	8804.15	19572.5
TGME49_258390	DnaJ protein, putative	397	1	0.999	12	34	0	0	0	1	44653	47.8589	116646	19410.9	0.133742	3738.82	1628.66	3907.15	116646	7313.91	3179.58	8804.15	19410.9
TGME49_209600	hypothetical protein	451	1	0.999	11	42	0	0	0	1	50200.9	38.3592	128913	19299.5	0.132975	3738.82	1628.66	3907.15	128913	7313.91	3179.58	8804.15	19299.5
TGME49_316140	MGR2 domain-containing protein	263	1	0.999	5	26	0	0	0	1	27845.6	31.1787	198811	19260.2	0.132704	3738.82	1628.66	3907.15	198811	7313.91	3179.58	8804.15	19260.2
TGME49_255660	EF hand domain-containing protein	149	1	0.999	4	20	0	0	0	1	16143	36.9128	229529	19234.8	0.132529	3738.82	1628.66	3907.15	229529	7313.91	3179.58	8804.15	19234.8
TGME49_244110	nucleosome assembly protein (nap) protein	433	1	0.999	11	29	0	0	0	1	48586.7	43.1871	118199	18863	0.129967	3738.82	1628.66	3907.15	118199	7313.91	3179.58	8804.15	18863
TGME49_236870	dense granule protein GRA42	214	1	0.999	6	27	0	0	0	1	23792.1	34.5794	177329	18647.2	0.128481	3738.82	1628.66	3907.15	177329	7313.91	3179.58	8804.15	18647.2
TGME49_260260	ribosomal protein RPP1	179	1	0.999	4	18	0	0	0	1	18802.4	48.6034	210193	18547.4	0.127793	3738.82	1628.66	3907.15	210193	7313.91	3179.58	8804.15	18547.4
TGME49_278660	P-type ATPase4, putative	1338	1	0.999	11	32	0	0	0	1	144647	15.5456	106369	18533.4	0.127696	3738.82	1628.66	3907.15	106369	7313.91	3179.58	8804.15	18533.4
TGME49_223050	ribosomal protein RPS20	233	1	0.999	6	28	0	0	0	1	25899.2	26.1803	176730	18423.9	0.126942	3738.82	1628.66	3907.15	176730	7313.91	3179.58	8804.15	18423.9
TGME49_215980	hypothetical protein	210	1	0.999	9	26	0	0	0	1	24466	49.0476	139356	18307.4	0.126139	3738.82	1628.66	3907.15	139356	7313.91	3179.58	8804.15	18307.4
TGME49_293430	hypothetical protein	411	1	0.999	9	23	0	0	0	1	44583.3	30.1703	105904	18293.2	0.126042	3738.82	1628.66	3907.15	105904	7313.91	3179.58	8804.15	18293.2
TGME49_279100	mitochondrial association factor 1a	435	1	0.999	6	42	0	0	0	1	47694.2	20.2299	163429	18285.8	0.12599	3738.82	1628.66	3907.15	163429	7313.91	3179.58	8804.15	18285.8
TGME49_283540	microneme protein MIC20	376	1	0.999	9	46	0	0	0	1	41945.6	39.6277	92314.6	18131	0.124924	3738.82	1628.66	3907.15	92314.6	7313.91	3179.58	8804.15	18131
TGME49_297880	dense granule protein DG32	219	1	0.999	6	29	0	0	0	1	24153.1	39.726	159542	18076.9	0.124551	3738.82	1628.66	3907.15	159542	7313.91	3179.58	8804.15	18076.9
TGME49_257090	NAC domain-containing protein	359	1	0.999	7	32	0	0	0	1	38782.3	38.1616	143145	18006.2	0.124064	3738.82	1628.66	3907.15	143145	7313.91	3179.58	8804.15	18006.2
TGME49_216860	DEAD (Asp-Glu-Ala-Asp) box polypeptide DDX39	434	1	0.999	11	35	0	0	0	1	49114.1	34.5622	96569.7	17921.5	0.12348	3738.82	1628.66	3907.15	96569.7	7313.91	3179.58	8804.15	17921.5
TGME49_249270	protein disulfide isomerase-related protein (provisional), putative	547	1	0.999	9	38	0	0	0	1	59941	29.4333	135469	17670.2	0.121749	3738.82	1628.66	3907.15	135469	7313.91	3179.58	8804.15	17670.2
TGME49_248460	ubiquitin, putative	216	1	0.999	8	35	0	0	0	1	24405.1	42.1296	114024	17095.8	0.117791	3738.82	1628.66	3907.15	114024	7313.91	3179.58	8804.15	17095.8
TGME49_274060	2-oxoglutarate/malate translocase OMT	323	1	0.999	9	30	0	0	0	1	35041.7	39.3189	110783	17072.9	0.117633	3738.82	1628.66	3907.15	110783	7313.91	3179.58	8804.15	17072.9
TGME49_245460	ribosomal protein RPS8	205	1	0.999	8	25	0	0	0	1	23561.4	47.8049	109669	16780.6	0.115619	3738.82	1628.66	3907.15	109669	7313.91	3179.58	8804.15	16780.6
TGME49_268790	dense granule protein GRA58	252	1	0.999	6	22	0	0	0	1	27455.9	36.9048	116765	16696.8	0.115042	3738.82	1628.66	3907.15	116765	7313.91	3179.58	8804.15	16696.8
TGME49_218240	inner membrane complex protein IMC25	1246	1	0.999	7	34	0	0	0	1	132282	11.3965	137164	16634.7	0.114615	3738.82	1628.66	3907.15	137164	7313.91	3179.58	8804.15	16634.7
TGME49_289600	heat shock protein HSP29	272	1	0.999	7	16	0	0	0	1	29649.3	44.4853	156110	16584.8	0.11427	3738.82	1628.66	3907.15	156110	7313.91	3179.58	8804.15	16584.8
TGME49_315490	rhoptry protein ROP10	586	1	0.999	8	38	0	0	0	1	60912.2	22.0137	104024	16581.9	0.11425	3738.82	1628.66	3907.15	104024	7313.91	3179.58	8804.15	16581.9
TGME49_292120	membrane occupation and recognition nexus protein MORN2	465	1	0.999	13	31	0	0	0	1	49235.9	54.1935	86214.9	16505.6	0.113725	3738.82	1628.66	3907.15	86214.9	7313.91	3179.58	8804.15	16505.6
TGME49_263180	myosin D	822	1	0.999	8	21	0	0	0	1	91052.4	15.9367	126654	16042.8	0.110536	3738.82	1628.66	3907.15	126654	7313.91	3179.58	8804.15	16042.8
TGME49_309560	nmda receptor glutamate-binding chain	265	1	0.999	4	31	0	0	0	1	29321.8	14.717	183200	15996.7	0.110219	3738.82	1628.66	3907.15	183200	7313.91	3179.58	8804.15	15996.7
TGME49_257380	inhibitor of cysteine protease 1	218	1	0.999	7	29	0	0	0	1	23918.7	60.0917	107728	15913.7	0.109647	3738.82	1628.66	3907.15	107728	7313.91	3179.58	8804.15	15913.7
TGME49_248340	GTP-binding nuclear protein ran/tc4	229	1	0.999	9	29	0	0	0	1	25997.7	48.0349	89491.5	15796.2	0.108837	3738.82	1628.66	3907.15	89491.5	7313.91	3179.58	8804.15	15796.2
TGME49_266060	ribosomal protein RPSA	287	1	0.999	9	26	0	0	0	1	31511.9	58.885	77810	15774.7	0.108689	3738.82	1628.66	3907.15	77810	7313.91	3179.58	8804.15	15774.7
TGME49_260870	zinc finger cdgsh type protein	196	1	0.999	4	26	0	0	0	1	21367.4	31.6327	164414	15586.2	0.10739	3738.82	1628.66	3907.15	164414	7313.91	3179.58	8804.15	15586.2
TGME49_295350	nucleoside diphosphate kinase, putative	155	1	0.999	8	37	0	0	0	1	17639.2	61.9355	88894.3	15584.1	0.107375	3738.82	1628.66	3907.15	88894.3	7313.91	3179.58	8804.15	15584.1
TGME49_201390	hypothetical protein	108	1	0.999	3	20	0	0	0	1	11424.3	38.8889	188361	15507.7	0.106849	3738.82	1628.66	3907.15	188361	7313.91	3179.58	8804.15	15507.7
TGME49_306670	cytochrome c oxidase subunit ApiCOX26	220	1	0.999	7	21	0	0	0	1	25833.5	42.2727	137500	15280.1	0.105281	3738.82	1628.66	3907.15	137500	7313.91	3179.58	8804.15	15280.1
TGME49_320190	SAG-related sequence SRS16B	398	1	0.999	6	30	0	0	0	1	41479.6	29.397	133340	15154.6	0.104417	3738.82	1628.66	3907.15	133340	7313.91	3179.58	8804.15	15154.6
TGME49_312110	apicoplast-associated thioredoxin family protein Atrx1	790	1	0.999	11	29	0	0	0	1	86834.5	23.2911	68315.3	15147.7	0.104368	3738.82	1628.66	3907.15	68315.3	7313.91	3179.58	8804.15	15147.7
TGME49_226590	cytochrome c oxidase subunit COX2a	299	1	0.999	5	23	0	0	0	1	34502.7	16.7224	151464	15083.5	0.103926	3738.82	1628.66	3907.15	151464	7313.91	3179.58	8804.15	15083.5
TGME49_299110	cleft lip and palate transmembrane protein 1 (clptm1) protein	619	1	0.999	10	29	0	0	0	1	71269.3	29.2407	110397	15041.9	0.10364	3738.82	1628.66	3907.15	110397	7313.91	3179.58	8804.15	15041.9
TGME49_321480	SAG-related sequence SRS12B	386	1	0.999	10	28	0	0	0	1	40535.1	33.6788	95177	14993	0.103303	3738.82	1628.66	3907.15	95177	7313.91	3179.58	8804.15	14993
TGME49_225080	ribosomal protein RPS18	156	1	0.999	9	29	0	0	0	1	17722.6	57.6923	95517.4	14823.5	0.102135	3738.82	1628.66	3907.15	95517.4	7313.91	3179.58	8804.15	14823.5
TGME49_264080	acyl carrier protein ACP	183	1	0.999	5	24	0	0	0	1	19379.9	25.6831	129670	14822.1	0.102125	3738.82	1628.66	3907.15	129670	7313.91	3179.58	8804.15	14822.1
TGME49_203290	dense granule protein GRA34	330	1	0.999	8	25	0	0	0	1	35957.2	18.7879	107745	14795.7	0.101943	3738.82	1628.66	3907.15	107745	7313.91	3179.58	8804.15	14795.7
TGME49_263810	hypothetical protein	213	1	0.999	4	26	0	0	0	1	23635.2	33.8028	139413	14639.4	0.100866	3738.82	1628.66	3907.15	139413	7313.91	3179.58	8804.15	14639.4
TGME49_226860	SAG-related sequence SRS67	210	1	0.999	6	20	0	0	0	1	23135.6	45.7143	116971	14460.8	0.0996362	3738.82	1628.66	3907.15	116971	7313.91	3179.58	8804.15	14460.8
TGME49_321520	HSP20-like chaperone	226	1	0.999	4	27	0	0	0	1	24783.4	22.1239	160774	14169.6	0.0976294	3738.82	1628.66	3907.15	160774	7313.91	3179.58	8804.15	14169.6
TGME49_309740	LSM domain-containing protein	131	0.9906	0.999	2	2	0	0	0	1	14410.9	27.4809	176622	14135.7	0.0973961	3738.82	1628.66	3907.15	176622	7313.91	3179.58	8804.15	14135.7
TGME49_208790	MC family transporter, putative	310	1	0.999	4	23	0	0	0	1	33686.9	16.7742	143315	13972	0.0962683	3738.82	1628.66	3907.15	143315	7313.91	3179.58	8804.15	13972
TGME49_207140	SAG-related sequence SRS49B	367	1	0.999	5	29	0	0	0	1	38656.7	19.6185	132718	13952.2	0.0961313	3738.82	1628.66	3907.15	132718	7313.91	3179.58	8804.15	13952.2
TGME49_207830	MORN repeat-containing protein	366	1	0.999	10	32	0	0	0	1	39833.6	43.9891	65959.5	13732	0.0946145	3738.82	1628.66	3907.15	65959.5	7313.91	3179.58	8804.15	13732
TGME49_221480	hypothetical protein	290	1	0.999	5	25	0	0	0	1	31704.3	20	111083	13622.3	0.0938584	3738.82	1628.66	3907.15	111083	7313.91	3179.58	8804.15	13622.3
TGME49_313640	hypothetical protein	201	1	0.999	4	21	0	0	0	1	22302.1	28.8557	108066	13506.8	0.0930628	3738.82	1628.66	3907.15	108066	7313.91	3179.58	8804.15	13506.8
TGME49_293470	immune mapped protein IMP1	400	1	0.999	9	26	0	0	0	1	43492.1	36.5	74540.9	13208.7	0.0910092	3738.82	1628.66	3907.15	74540.9	7313.91	3179.58	8804.15	13208.7
TGME49_230350	rhoptry neck protein RON11	1254	1	0.999	9	33	0	0	0	1	138896	10.7656	102477	13103.1	0.0902812	3738.82	1628.66	3907.15	102477	7313.91	3179.58	8804.15	13103.1
TGME49_290670	leucyl aminopeptidase LAP	781	1	0.999	8	18	0	0	0	1	83236.9	18.5659	77475	12982.3	0.0894492	3738.82	1628.66	3907.15	77475	7313.91	3179.58	8804.15	12982.3
TGME49_203990	rhoptry protein ROP12	236	1	0.999	3	19	0	0	0	1	25482.6	16.5254	152167	12815.4	0.0882986	3738.82	1628.66	3907.15	152167	7313.91	3179.58	8804.15	12815.4
TGME49_290660	RNA recognition motif-containing protein	446	1	0.999	7	24	0	0	0	1	48395	29.5964	90846.7	12742.4	0.0877961	3738.82	1628.66	3907.15	90846.7	7313.91	3179.58	8804.15	12742.4
TGME49_259710	EF hand domain-containing protein	251	1	0.999	9	19	0	0	0	1	28945.8	34.2629	79008.9	12589.2	0.0867404	3738.82	1628.66	3907.15	79008.9	7313.91	3179.58	8804.15	12589.2
TGME49_226380	dense granule protein GRA35	378	1	0.999	11	22	0	0	0	1	42612.3	46.0317	65943.4	12496.5	0.0861016	3738.82	1628.66	3907.15	65943.4	7313.91	3179.58	8804.15	12496.5
TGME49_200310	hypothetical protein	169	1	0.999	5	17	0	0	0	1	18815.4	30.7692	122274	12336.6	0.0850003	3738.82	1628.66	3907.15	122274	7313.91	3179.58	8804.15	12336.6
TGME49_243690	hypothetical protein	410	1	0.999	9	32	0	0	0	1	44602.8	29.7561	75291.5	12320.5	0.0848893	3738.82	1628.66	3907.15	75291.5	7313.91	3179.58	8804.15	12320.5
TGME49_209150	non-proton pumping type-II NADH dehydrogenase I	618	1	0.999	7	21	0	0	0	1	67025.9	20.2265	85897.3	11776.7	0.0811421	3738.82	1628.66	3907.15	85897.3	7313.91	3179.58	8804.15	11776.7
TGME49_220890	dense granule protein GRA12A	454	1	0.999	4	15	0	0	0	1	51195.9	13.8767	95567.6	11773.2	0.081118	3738.82	1628.66	3907.15	95567.6	7313.91	3179.58	8804.15	11773.2
TGME49_266960	beta tubulin	449	1	0.999	23	13	0	0	0	1	50073.3	21.1581	102977	11740.4	0.080892	3738.82	1628.66	3907.15	102977	7313.91	3179.58	8804.15	11740.4
TGME49_243190	Toxoplasma gondii family A protein	354	1	0.999	2	18	0	0	0	1	36895.8	11.2994	144006	11709.6	0.0806796	3738.82	1628.66	3907.15	144006	7313.91	3179.58	8804.15	11709.6
TGME49_246580	hypothetical protein	383	1	0.999	5	15	0	0	0	1	42820.9	25.5875	93660.2	11637.5	0.080183	3738.82	1628.66	3907.15	93660.2	7313.91	3179.58	8804.15	11637.5
TGME49_225930	triose-phosphate isomerase TPI-I	253	1	0.999	7	29	0	0	0	1	27889.9	41.1067	77486.9	11610	0.0799934	3738.82	1628.66	3907.15	77486.9	7313.91	3179.58	8804.15	11610
TGME49_211710	TB2/DP1, HVA22 family protein	168	1	0.999	3	17	0	0	0	1	19036	20.2381	130022	11609.1	0.0799872	3738.82	1628.66	3907.15	130022	7313.91	3179.58	8804.15	11609.1
TGME49_250710	microneme protein MIC10	198	1	0.999	6	20	0	0	0	1	23113	28.2828	91066.3	11534.9	0.0794762	3738.82	1628.66	3907.15	91066.3	7313.91	3179.58	8804.15	11534.9
TGME49_237250	hypothetical protein	259	1	0.999	5	19	0	0	0	1	28586.7	30.5019	104303	11531.2	0.0794507	3738.82	1628.66	3907.15	104303	7313.91	3179.58	8804.15	11531.2
TGME49_304500	hypothetical protein	262	1	0.999	6	16	0	0	0	1	29144.2	28.626	87127.6	11439.9	0.078822	3738.82	1628.66	3907.15	87127.6	7313.91	3179.58	8804.15	11439.9
TGME49_288630	nucleosome assembly protein (NAP), putative	281	1	0.999	7	22	0	0	0	1	32081.2	38.0783	82316	11415.6	0.0786539	3738.82	1628.66	3907.15	82316	7313.91	3179.58	8804.15	11415.6
TGME49_222170	dense granule protein GRA17	300	1	0.999	7	18	0	0	0	1	33651.3	22.6667	77067.2	11350.3	0.0782046	3738.82	1628.66	3907.15	77067.2	7313.91	3179.58	8804.15	11350.3
TGME49_205470	translation elongation factor 2 family protein, putative	952	1	0.999	9	22	0	0	0	1	106572	14.4958	89161.7	11304.5	0.077889	3738.82	1628.66	3907.15	89161.7	7313.91	3179.58	8804.15	11304.5
TGME49_219800	vacuolar ATP synthase subunit b, putative	505	1	0.999	7	16	0	0	0	1	56614.4	24.7525	77225.2	11262	0.0775961	3738.82	1628.66	3907.15	77225.2	7313.91	3179.58	8804.15	11262
TGME49_216650	mature soluble cytoskeleton protein MSC1A	436	1	0.999	6	22	0	0	0	1	48987.8	22.2477	102937	11202.2	0.0771838	3738.82	1628.66	3907.15	102937	7313.91	3179.58	8804.15	11202.2
TGME49_283850	peptidyl-prolyl cis-trans isomerase	503	1	0.999	8	18	0	0	0	1	55589.4	24.8509	65802.5	10926.5	0.0752841	3738.82	1628.66	3907.15	65802.5	7313.91	3179.58	8804.15	10926.5
TGME49_228630	MIR domain-containing protein	328	1	0.999	7	17	0	0	0	1	34812.4	39.939	69895.2	10912.2	0.0751855	3738.82	1628.66	3907.15	69895.2	7313.91	3179.58	8804.15	10912.2
TGME49_289680	Ras-related protein Rab11	219	1	0.999	9	16	0	0	0	1	24996.2	48.4018	77368.6	10909.8	0.0751695	3738.82	1628.66	3907.15	77368.6	7313.91	3179.58	8804.15	10909.8
TGME49_295340	UV excision repair protein Rad23 protein	380	1	0.999	5	13	0	0	0	1	39739.7	31.8421	107557	10781.9	0.0742884	3738.82	1628.66	3907.15	107557	7313.91	3179.58	8804.15	10781.9
TGME49_211030	hypothetical protein	191	1	0.999	9	24	0	0	0	1	22215.6	59.1623	53205.7	10772.6	0.0742242	3738.82	1628.66	3907.15	53205.7	7313.91	3179.58	8804.15	10772.6
TGME49_213350	ribosomal protein RPS15	150	1	0.999	7	22	0	0	0	1	17157.1	64.6667	78462.8	10761.1	0.0741448	3738.82	1628.66	3907.15	78462.8	7313.91	3179.58	8804.15	10761.1
TGME49_233140	deoxyuridine 5'-triphosphate nucleotidohydrolase, putative	170	1	0.999	5	21	0	0	0	1	18161.7	51.1765	72831	10702.9	0.0737436	3738.82	1628.66	3907.15	72831	7313.91	3179.58	8804.15	10702.9
TGME49_230410	peroxiredoxin PRX3	283	1	0.999	6	15	0	0	0	1	30534	27.2085	98471.9	10645.7	0.0733498	3738.82	1628.66	3907.15	98471.9	7313.91	3179.58	8804.15	10645.7
TGME49_267130	SAG-related sequence SRS38A	389	1	0.999	6	22	0	0	0	1	41655.4	24.6787	74774.2	10640.8	0.073316	3738.82	1628.66	3907.15	74774.2	7313.91	3179.58	8804.15	10640.8
TGME49_215590	flavoprotein subunit of succinate dehydrogenase	669	1	0.999	8	15	0	0	0	1	72751.4	24.5142	71643.3	10626.9	0.07322	3738.82	1628.66	3907.15	71643.3	7313.91	3179.58	8804.15	10626.9
TGME49_268760	hypothetical protein	292	1	0.999	8	23	0	0	0	1	31988.5	46.2329	66085.6	10611.8	0.0731158	3738.82	1628.66	3907.15	66085.6	7313.91	3179.58	8804.15	10611.8
TGME49_205558	NAC domain-containing protein	189	1	0.999	6	24	0	0	0	1	20506.9	49.2063	75599.1	10603.7	0.0730599	3738.82	1628.66	3907.15	75599.1	7313.91	3179.58	8804.15	10603.7
TGME49_256760	pyruvate kinase PyK1	531	1	0.999	10	27	0	0	0	1	57529.6	33.5217	50114.9	10601.5	0.0730451	3738.82	1628.66	3907.15	50114.9	7313.91	3179.58	8804.15	10601.5
TGME49_210690	ribosomal protein RPS6	256	1	0.999	6	15	0	0	0	1	28956.2	32.8125	84074.1	10556	0.0727318	3738.82	1628.66	3907.15	84074.1	7313.91	3179.58	8804.15	10556
TGME49_297465	hypothetical protein	94	1	0.999	3	14	0	0	0	1	10113.4	57.4468	121407	10432.7	0.071882	3738.82	1628.66	3907.15	121407	7313.91	3179.58	8804.15	10432.7
TGME49_225555	hypothetical protein	67	1	0.999	3	12	0	0	0	1	7372.56	70.1493	101566	10343.5	0.0712672	3738.82	1628.66	3907.15	101566	7313.91	3179.58	8804.15	10343.5
TGME49_220100	phosphoribosylpyrophosphate synthetase	557	1	0.999	6	24	0	0	0	1	61019.4	20.1077	76276.5	10264.2	0.0707209	3738.82	1628.66	3907.15	76276.5	7313.91	3179.58	8804.15	10264.2
TGME49_225320	hypothetical protein	504	1	0.999	8	18	0	0	0	1	54458.1	29.3651	64063.8	10237.4	0.0705362	3738.82	1628.66	3907.15	64063.8	7313.91	3179.58	8804.15	10237.4
TGME49_270380	ribosomal protein RPS13	151	1	0.999	5	15	0	0	0	1	17176.3	40.3974	89778.2	10005.9	0.0689411	3738.82	1628.66	3907.15	89778.2	7313.91	3179.58	8804.15	10005.9
TGME49_234450	ribosomal protein RPS15A	231	1	0.999	5	20	0	0	0	1	26589.2	30.303	100134	9896.92	0.0681905	3738.82	1628.66	3907.15	100134	7313.91	3179.58	8804.15	9896.92
TGME49_217570	ribosomal protein RPS27	151	1	0.999	5	15	0	0	0	1	16954	16.5563	92823.6	9805.27	0.067559	3738.82	1628.66	3907.15	92823.6	7313.91	3179.58	8804.15	9805.27
TGME49_260500	COPI associated protein, putative	270	1	0.999	4	10	0	0	0	1	29924	20.3704	97639	9612.3	0.0662294	3738.82	1628.66	3907.15	97639	7313.91	3179.58	8804.15	9612.3
TGME49_202390	mature soluble cytoskeleton protein MSC1B	587	1	0.999	5	23	0	0	0	1	61796.8	20.4429	80919.8	9582.87	0.0660266	3738.82	1628.66	3907.15	80919.8	7313.91	3179.58	8804.15	9582.87
TGME49_224932	hypothetical protein	162	1	0.999	6	15	0	0	0	1	18294.7	64.1975	73106.7	9543.68	0.0657566	3738.82	1628.66	3907.15	73106.7	7313.91	3179.58	8804.15	9543.68
TGME49_229670	ribosomal protein RPS23	143	1	0.999	5	25	0	0	0	1	15801.5	43.3566	79336.9	9468.99	0.065242	3738.82	1628.66	3907.15	79336.9	7313.91	3179.58	8804.15	9468.99
TGME49_230210	alveolin domain containing intermediate filament IMC10	560	1	0.999	6	17	0	0	0	1	61187.9	19.8214	68085.7	9425.16	0.06494	3738.82	1628.66	3907.15	68085.7	7313.91	3179.58	8804.15	9425.16
TGME49_211630	hypothetical protein	213	1	0.999	7	17	0	0	0	1	23612.2	47.8873	50863.3	9332.6	0.0643023	3738.82	1628.66	3907.15	50863.3	7313.91	3179.58	8804.15	9332.6
TGME49_259240	ribosomal protein RPS21	82	1	0.999	4	22	0	0	0	1	9034.24	62.1951	91459	9171.11	0.0631896	3738.82	1628.66	3907.15	91459	7313.91	3179.58	8804.15	9171.11
TGME49_301440	calcium-dependent protein kinase CDPK1	582	1	0.999	7	17	0	0	0	1	65421.4	17.1821	66866	9093.34	0.0626538	3738.82	1628.66	3907.15	66866	7313.91	3179.58	8804.15	9093.34
TGME49_216720	hypothetical protein	183	1	0.999	6	11	0	0	0	1	20037.2	42.0765	89287.9	9092.74	0.0626496	3738.82	1628.66	3907.15	89287.9	7313.91	3179.58	8804.15	9092.74
TGME49_230380	protein trans complex, SEC61 gamma subunit	149	0.9999	0.999	2	13	0	0	0	1	16800.1	18.7919	108692	9082.68	0.0625803	3738.82	1628.66	3907.15	108692	7313.91	3179.58	8804.15	9082.68
TGME49_318230	phosphoglycerate kinase PGKI	417	1	0.999	7	20	0	0	0	1	44676	24.4604	46402.5	9043.81	0.0623124	3738.82	1628.66	3907.15	46402.5	7313.91	3179.58	8804.15	9043.81
TGME49_243950	prohibitin, putative	271	1	0.999	6	16	0	0	0	1	30221.7	36.1624	66324.1	9023.3	0.0621712	3738.82	1628.66	3907.15	66324.1	7313.91	3179.58	8804.15	9023.3
TGME49_272660	hypothetical protein	258	1	0.999	5	18	0	0	0	1	28096.8	46.5116	74242.1	8963.1	0.0617564	3738.82	1628.66	3907.15	74242.1	7313.91	3179.58	8804.15	8963.1
TGME49_270240	MAG1	452	1	0.999	5	15	0	0	0	1	49180.3	20.5752	67808.3	8961.86	0.0617478	3738.82	1628.66	3907.15	67808.3	7313.91	3179.58	8804.15	8961.86
TGME49_288830	NADH dehydrogenase (NDH2-II)	657	1	0.999	5	11	0	0	0	1	72108.2	12.3288	63279.5	8937.87	0.0615825	3738.82	1628.66	3907.15	63279.5	7313.91	3179.58	8804.15	8937.87
TGME49_318430	malate dehydrogenase MDH	511	1	0.999	6	12	0	0	0	1	54761.5	21.9178	66497.6	8855.35	0.0610139	3738.82	1628.66	3907.15	66497.6	7313.91	3179.58	8804.15	8855.35
TGME49_221380	alba 1	247	1	0.999	6	20	0	0	0	1	27228.3	29.1498	55954	8655.1	0.0596342	3738.82	1628.66	3907.15	55954	7313.91	3179.58	8804.15	8655.1
TGME49_218280	mitochondrial import receptor subunit TOM40	466	1	0.999	3	10	0	0	0	1	50570.7	10.3004	94972.8	8560.92	0.0589853	3738.82	1628.66	3907.15	94972.8	7313.91	3179.58	8804.15	8560.92
TGME49_248880	ras-related protein RAB7	432	1	0.999	6	17	0	0	0	1	47712.7	16.4352	62278.5	8516.62	0.0586801	3738.82	1628.66	3907.15	62278.5	7313.91	3179.58	8804.15	8516.62
TGME49_234930	SAG-related sequence SRS43	385	1	0.999	4	17	0	0	0	1	40870.9	18.961	81997.5	8506.99	0.0586138	3738.82	1628.66	3907.15	81997.5	7313.91	3179.58	8804.15	8506.99
TGME49_244080	hypothetical protein	376	1	0.999	3	9	0	0	0	1	39599	15.6915	94107.5	8496.55	0.0585418	3738.82	1628.66	3907.15	94107.5	7313.91	3179.58	8804.15	8496.55
TGME49_231140	ribosomal protein RPS25	161	1	0.999	8	23	0	0	0	1	18682	36.0248	46760.3	8478.94	0.0584204	3738.82	1628.66	3907.15	46760.3	7313.91	3179.58	8804.15	8478.94
TGME49_286630	alkyl hydroperoxide reductase AHP1	292	1	0.999	6	19	0	0	0	1	31106.9	29.4521	45557.8	8410.42	0.0579483	3738.82	1628.66	3907.15	45557.8	7313.91	3179.58	8804.15	8410.42
TGME49_313390	ribosomal protein RPL6	282	1	0.999	5	14	0	0	0	1	31221.9	22.3404	73368	8278.95	0.0570425	3738.82	1628.66	3907.15	73368	7313.91	3179.58	8804.15	8278.95
TGME49_232410	thioredoxin-like protein 1	220	1	0.999	8	23	0	0	0	1	24909.4	47.7273	42787.3	8269.11	0.0569748	3738.82	1628.66	3907.15	42787.3	7313.91	3179.58	8804.15	8269.11
TGME49_266620	thioredoxin CTRX1	207	1	0.999	4	14	0	0	0	1	22684.7	47.343	77547.5	8159.22	0.0562176	3738.82	1628.66	3907.15	77547.5	7313.91	3179.58	8804.15	8159.22
TGME49_246560	vacuolar ATP synthase subunit g, putative	131	1	0.999	6	24	0	0	0	1	14836.9	60.3053	81053.9	8152.16	0.0561689	3738.82	1628.66	3907.15	81053.9	7313.91	3179.58	8804.15	8152.16
TGME49_225940	sialic acid binding protein SABP1	315	1	0.999	5	13	0	0	0	1	33736.4	26.0317	67984.3	8142.61	0.0561031	3738.82	1628.66	3907.15	67984.3	7313.91	3179.58	8804.15	8142.61
TGME49_281930	SAG-related sequence SRS39	324	1	0.999	6	16	0	0	0	1	33924.6	30.2469	50370.8	8081.69	0.0556834	3738.82	1628.66	3907.15	50370.8	7313.91	3179.58	8804.15	8081.69
TGME49_244280	hypothetical protein	129	1	0.999	4	18	0	0	0	1	14220.5	64.3411	75983.8	8072.83	0.0556224	3738.82	1628.66	3907.15	75983.8	7313.91	3179.58	8804.15	8072.83
TGME49_263280	hypothetical protein	235	1	0.999	5	14	0	0	0	1	24896.6	40.8511	61412.6	8022.44	0.0552752	3738.82	1628.66	3907.15	61412.6	7313.91	3179.58	8804.15	8022.44
TGME49_223680	ubiquitin domain-containing protein DSK2	399	1	0.999	3	18	0	0	0	1	41747.4	12.782	87016	7969.04	0.0549072	3738.82	1628.66	3907.15	87016	7313.91	3179.58	8804.15	7969.04
TGME49_204400	ATPase synthase subunit alpha, putative	577	1	0.999	6	19	0	0	0	1	62146.2	11.6118	67484.9	7940.71	0.054712	3738.82	1628.66	3907.15	67484.9	7313.91	3179.58	8804.15	7940.71
TGME49_226410	EF-1 guanine nucleotide exchange domain-containing protein	328	1	0.999	7	15	0	0	0	1	36049.1	34.7561	56067.6	7927.76	0.0546228	3738.82	1628.66	3907.15	56067.6	7313.91	3179.58	8804.15	7927.76
TGME49_252390	hypothetical protein	103	0.9982	0.999	2	3	0	0	0	1	11332.1	25.2427	92594.6	7885.25	0.0543299	3738.82	1628.66	3907.15	92594.6	7313.91	3179.58	8804.15	7885.25
TGME49_209720	DUF4149 domain-containing protein	218	1	0.999	3	10	0	0	0	1	23416.3	19.2661	85623.7	7865.47	0.0541936	3738.82	1628.66	3907.15	85623.7	7313.91	3179.58	8804.15	7865.47
TGME49_232440	Brf1p family coiled coil protein	468	1	0.999	9	22	0	0	0	1	54044.2	25.641	46089.7	7835.67	0.0539883	3738.82	1628.66	3907.15	46089.7	7313.91	3179.58	8804.15	7835.67
TGME49_215220	dense granule protein GRA22	629	1	0.999	7	15	0	0	0	1	68630	26.5501	55465.7	7701.42	0.0530633	3738.82	1628.66	3907.15	55465.7	7313.91	3179.58	8804.15	7701.42
TGME49_275460	hypothetical protein	285	1	0.999	4	11	0	0	0	1	30743.5	28.4211	76435.4	7574.16	0.0521864	3738.82	1628.66	3907.15	76435.4	7313.91	3179.58	8804.15	7574.16
TGME49_260440	nuclear factor NF3	311	1	0.999	7	18	0	0	0	1	33970.5	34.0836	48276.2	7368.2	0.0507674	3738.82	1628.66	3907.15	48276.2	7313.91	3179.58	8804.15	7368.2
TGME49_286090	translation initiation factor SUI1, putative	114	1	0.999	3	13	0	0	0	1	12483	60.5263	78808.5	7358.52	0.0507007	3738.82	1628.66	3907.15	78808.5	7313.91	3179.58	8804.15	7358.52
TGME49_226000	ATP synthase, putative	183	1	0.999	5	9	0	0	0	1	19457.1	44.2623	61343	7269.65	0.0500884	3738.82	1628.66	3907.15	61343	7313.91	3179.58	8804.15	7269.65
TGME49_247530	hypothetical protein	213	1	0.999	4	5	0	0	0	1	22819.9	35.2113	66434.4	7188.48	0.0495291	3738.82	1628.66	3907.15	66434.4	7313.91	3179.58	8804.15	7188.48
TGME49_263730	FAD-dependent glycerol-3-phosphate dehydrogenase	653	1	0.999	5	17	0	0	0	1	71503.2	12.098	61348.6	7160.23	0.0493344	3738.82	1628.66	3907.15	61348.6	7313.91	3179.58	8804.15	7160.23
TGME49_215350	hypothetical protein	145	1	0.999	5	16	0	0	0	1	16142.4	29.6552	62709.7	7139.96	0.0491948	3738.82	1628.66	3907.15	62709.7	7313.91	3179.58	8804.15	7139.96
TGME49_214410	hypothetical protein	592	1	0.999	6	12	0	0	0	1	62643.6	19.5946	61012.2	7103.92	0.0489465	3738.82	1628.66	3907.15	61012.2	7313.91	3179.58	8804.15	7103.92
TGME49_310010	rhoptry neck protein RON1	1158	1	0.999	7	19	0	0	0	1	127433	16.2349	45003.7	6980.67	0.0480973	3738.82	1628.66	3907.15	45003.7	7313.91	3179.58	8804.15	6980.67
TGME49_267400	ribosomal protein RPL32	134	1	0.999	4	20	0	0	0	1	15617.2	38.0597	61019	6945.35	0.0478539	3738.82	1628.66	3907.15	61019	7313.91	3179.58	8804.15	6945.35
TGME49_215460	ribosomal protein RPS24	267	1	0.999	4	9	0	0	0	1	30375.1	18.3521	60835.1	6943.04	0.047838	3738.82	1628.66	3907.15	60835.1	7313.91	3179.58	8804.15	6943.04
TGME49_237015	dense granule protein GRA43	264	1	0.999	4	9	0	0	0	1	29389.1	23.8636	65733.9	6861.3	0.0472749	3738.82	1628.66	3907.15	65733.9	7313.91	3179.58	8804.15	6861.3
TGME49_218820	alba 2	148	1	0.999	5	14	0	0	0	1	15391.6	45.9459	53521	6814.44	0.0469519	3738.82	1628.66	3907.15	53521	7313.91	3179.58	8804.15	6814.44
TGME49_266070	ribosomal protein RPL31	120	1	0.999	4	10	0	0	0	1	14355.6	34.1667	63198.8	6804.44	0.0468831	3738.82	1628.66	3907.15	63198.8	7313.91	3179.58	8804.15	6804.44
TGME49_316255	hypothetical protein	86	1	0.999	3	11	0	0	0	1	10029.8	24.4186	70305.6	6726.02	0.0463428	3738.82	1628.66	3907.15	70305.6	7313.91	3179.58	8804.15	6726.02
TGME49_253820	hypothetical protein	226	1	0.999	4	12	0	0	0	1	25221.7	30.9735	58776.9	6674.16	0.0459854	3738.82	1628.66	3907.15	58776.9	7313.91	3179.58	8804.15	6674.16
TGME49_243580	Hit family protein involved in cell-cycle regulation, putative	276	1	0.999	4	11	0	0	0	1	30516.2	27.5362	60178.1	6640.53	0.0457537	3738.82	1628.66	3907.15	60178.1	7313.91	3179.58	8804.15	6640.53
TGME49_220600	apicomplexan amino acid transporter ApiAT3-3	755	1	0.999	4	14	0	0	0	1	82440	11.6556	57407.1	6603.74	0.0455003	3738.82	1628.66	3907.15	57407.1	7313.91	3179.58	8804.15	6603.74
TGME49_249780	hypothetical protein	328	1	0.999	5	14	0	0	0	1	35574.9	30.4878	56406.6	6516.92	0.044902	3738.82	1628.66	3907.15	56406.6	7313.91	3179.58	8804.15	6516.92
TGME49_305290	vacuolar atp synthase subunit e, putative	345	1	0.999	4	9	0	0	0	1	39082.9	16.5217	55962.6	6460.35	0.0445123	3738.82	1628.66	3907.15	55962.6	7313.91	3179.58	8804.15	6460.35
TGME49_240600	chaperonin cpn60, putative	667	1	0.999	7	14	0	0	0	1	72236.7	20.6897	35351.4	6402.78	0.0441156	3738.82	1628.66	3907.15	35351.4	7313.91	3179.58	8804.15	6402.78
TGME49_254390	CRAL/TRIO domain-containing protein	684	1	0.999	5	13	0	0	0	1	76263.3	14.3275	42419.8	6370.68	0.0438944	3738.82	1628.66	3907.15	42419.8	7313.91	3179.58	8804.15	6370.68
TGME49_232710	ribosomal protein RPS3A	259	1	0.999	5	14	0	0	0	1	29371.5	18.9189	51006.3	6368.1	0.0438766	3738.82	1628.66	3907.15	51006.3	7313.91	3179.58	8804.15	6368.1
TGME49_208550	hypothetical protein	279	1	0.999	9	18	0	0	0	1	32144.4	41.5771	29516	6358	0.043807	3738.82	1628.66	3907.15	29516	7313.91	3179.58	8804.15	6358
TGME49_227870	Tim10/DDP family zinc finger superfamily protein	103	1	0.999	2	11	0	0	0	1	11223.7	28.1553	71517.9	6317.44	0.0435276	3738.82	1628.66	3907.15	71517.9	7313.91	3179.58	8804.15	6317.44
TGME49_261440	armadillo repeats only protein ARO	274	1	0.999	5	12	0	0	0	1	30509.6	16.7883	45468.4	6312.23	0.0434917	3738.82	1628.66	3907.15	45468.4	7313.91	3179.58	8804.15	6312.23
TGME49_239760	ribosomal protein RPL22	133	1	0.999	4	14	0	0	0	1	15073.6	27.8195	53511.4	6292.19	0.0433536	3738.82	1628.66	3907.15	53511.4	7313.91	3179.58	8804.15	6292.19
TGME49_310000	membrane protein, putative	719	1	0.999	6	17	0	0	0	1	79316.9	13.0737	45515.3	6272.62	0.0432188	3738.82	1628.66	3907.15	45515.3	7313.91	3179.58	8804.15	6272.62
TGME49_289580	strictosidine synthase subfamily protein	456	1	0.999	3	10	0	0	0	1	49472.2	14.9123	63600.7	6227.28	0.0429064	3738.82	1628.66	3907.15	63600.7	7313.91	3179.58	8804.15	6227.28
TGME49_279390	proliferation-associated protein 2G4, putative	462	1	0.999	7	13	0	0	0	1	50341.6	24.2424	25193.4	6220.79	0.0428617	3738.82	1628.66	3907.15	25193.4	7313.91	3179.58	8804.15	6220.79
TGME49_310150	acyl-CoA synthetase ACS2, putative	866	1	0.999	7	10	0	0	0	1	95936.6	11.7783	36075.2	6185.11	0.0426158	3738.82	1628.66	3907.15	36075.2	7313.91	3179.58	8804.15	6185.11
TGME49_225160	hypothetical protein	401	1	0.999	5	19	0	0	0	1	45443.4	21.6958	42080.9	6111.68	0.0421099	3738.82	1628.66	3907.15	42080.9	7313.91	3179.58	8804.15	6111.68
TGME49_240280	S1/P1nuclease	439	1	0.999	5	18	0	0	0	1	48523.6	13.8952	32537.1	6092.52	0.0419779	3738.82	1628.66	3907.15	32537.1	7313.91	3179.58	8804.15	6092.52
TGME49_254440	ribosomal protein RPL12	165	1	0.999	3	7	0	0	0	1	17820.7	25.4545	61676.2	6084.12	0.04192	3738.82	1628.66	3907.15	61676.2	7313.91	3179.58	8804.15	6084.12
TGME49_294290	Der1ER1	293	0.999	0.999	2	8	0	0	0	1	32059.1	17.4061	68338.1	6080.91	0.0418979	3738.82	1628.66	3907.15	68338.1	7313.91	3179.58	8804.15	6080.91
TGME49_267810	ras-related protein RAB5A	241	1	0.999	5	14	0	0	0	1	26503.5	36.5145	46014	6062.02	0.0417677	3738.82	1628.66	3907.15	46014	7313.91	3179.58	8804.15	6062.02
TGME49_288245	hypothetical protein	52	0.9999	0.999	2	5	0	0	0	1	5882.99	59.6154	68062.2	6060.39	0.0417565	3738.82	1628.66	3907.15	68062.2	7313.91	3179.58	8804.15	6060.39
TGME49_226830	DnaK family protein	938	1	0.999	4	14	0	0	0	1	103193	7.67591	47466.8	6056.69	0.041731	3738.82	1628.66	3907.15	47466.8	7313.91	3179.58	8804.15	6056.69
TGME49_225120	hypothetical protein	242	1	0.999	3	10	0	0	0	1	26920.1	16.9421	59967.5	5957.02	0.0410443	3738.82	1628.66	3907.15	59967.5	7313.91	3179.58	8804.15	5957.02
TGME49_247510	fructose-bisphospatase II	381	1	0.999	6	12	0	0	0	1	42397.4	25.1969	28125.5	5860.14	0.0403767	3738.82	1628.66	3907.15	28125.5	7313.91	3179.58	8804.15	5860.14
TGME49_294790	microneme protein MIC19	351	1	0.999	3	11	0	0	0	1	37699.9	10.8262	58541.8	5850.97	0.0403136	3738.82	1628.66	3907.15	58541.8	7313.91	3179.58	8804.15	5850.97
TGME49_315220	rhoptry protein ROP14	1061	1	0.999	5	13	0	0	0	1	121911	8.10556	52181.6	5806.73	0.0400088	3738.82	1628.66	3907.15	52181.6	7313.91	3179.58	8804.15	5806.73
TGME49_212290	ribosomal protein RPS19	313	1	0.999	4	11	0	0	0	1	34992.5	15.3355	48104.1	5802.01	0.0399762	3738.82	1628.66	3907.15	48104.1	7313.91	3179.58	8804.15	5802.01
TGME49_240550	copper chaperone COX17-1, putative	77	1	0.999	3	14	0	0	0	1	8195.2	45.4545	57841.6	5798.88	0.0399547	3738.82	1628.66	3907.15	57841.6	7313.91	3179.58	8804.15	5798.88
TGME49_280570	SAG-related sequence SRS35A	172	1	0.999	4	11	0	0	0	1	18530.6	38.3721	44363.2	5667.43	0.039049	3738.82	1628.66	3907.15	44363.2	7313.91	3179.58	8804.15	5667.43
TGME49_233100	SPFH domain / Band 7 family protein	290	1	0.999	4	15	0	0	0	1	32061	21.3793	46309.1	5665.25	0.039034	3738.82	1628.66	3907.15	46309.1	7313.91	3179.58	8804.15	5665.25
TGME49_270510	asparaginyl-tRNA synthetase (NOB+tRNA synthase)	676	1	0.999	3	4	0	0	0	1	75005.1	6.6568	56869.3	5646.16	0.0389024	3738.82	1628.66	3907.15	56869.3	7313.91	3179.58	8804.15	5646.16
TGME49_306650	succinate dehydrogenase subunit SDH31	286	1	0.999	4	17	0	0	0	1	31511.6	18.5315	52802.9	5629.25	0.0387859	3738.82	1628.66	3907.15	52802.9	7313.91	3179.58	8804.15	5629.25
TGME49_252630	succinate dehydrogenase subunit SDH15	136	1	0.999	4	11	0	0	0	1	15081.2	38.9706	55830.1	5604.39	0.0386146	3738.82	1628.66	3907.15	55830.1	7313.91	3179.58	8804.15	5604.39
TGME49_258130	Rab1 protein	216	1	0.999	4	9	0	0	0	1	23871.9	23.6111	47886.3	5581.73	0.0384585	3738.82	1628.66	3907.15	47886.3	7313.91	3179.58	8804.15	5581.73
TGME49_288720	ribosomal protein RPL10	221	1	0.999	4	6	0	0	0	1	24800.9	27.1493	44109.2	5506.82	0.0379423	3738.82	1628.66	3907.15	44109.2	7313.91	3179.58	8804.15	5506.82
TGME49_305860	calcium-dependent protein kinase CDPK3	537	1	0.999	6	14	0	0	0	1	60429.8	16.5736	43014	5436	0.0374544	3738.82	1628.66	3907.15	43014	7313.91	3179.58	8804.15	5436
TGME49_267160	SAG-related sequence SRS38D	389	1	0.999	10	11	0	0	0	1	41443.8	13.8817	45390	5432.42	0.0374297	3738.82	1628.66	3907.15	45390	7313.91	3179.58	8804.15	5432.42
TGME49_236580	Prp31-15.5k-U4 Snrna Complex family protein	182	1	0.999	4	8	0	0	0	1	19947.4	44.5055	41599.1	5354.08	0.03689	3738.82	1628.66	3907.15	41599.1	7313.91	3179.58	8804.15	5354.08
TGME49_248390	ribosomal protein RPL26	141	1	0.999	5	19	0	0	0	1	16309.1	39.0071	34821	5349.77	0.0368603	3738.82	1628.66	3907.15	34821	7313.91	3179.58	8804.15	5349.77
TGME49_217680	dense granule protein GRA57	2234	1	0.999	4	14	0	0	0	1	246147	5.72963	51485.3	5326.07	0.036697	3738.82	1628.66	3907.15	51485.3	7313.91	3179.58	8804.15	5326.07
TGME49_230420	sarco/endoplasmic reticulum Ca2+-ATPase	1093	1	0.999	5	13	0	0	0	1	118877	6.40439	31041.8	5305.01	0.0365519	3738.82	1628.66	3907.15	31041.8	7313.91	3179.58	8804.15	5305.01
TGME49_201840	aspartyl protease ASP1	619	1	0.999	3	17	0	0	0	1	66901.4	5.65428	57846	5300.45	0.0365204	3738.82	1628.66	3907.15	57846	7313.91	3179.58	8804.15	5300.45
TGME49_210790	dihydroorotate dehydrogenase reveal, putative	592	1	0.999	6	6	0	0	0	1	65064.2	19.5946	25749.1	5148.31	0.0354722	3738.82	1628.66	3907.15	25749.1	7313.91	3179.58	8804.15	5148.31
TGME49_309810	ribosomal protein RPP2	113	1	0.999	3	7	0	0	0	1	11768.3	50.4425	49089.2	5108.14	0.0351955	3738.82	1628.66	3907.15	49089.2	7313.91	3179.58	8804.15	5108.14
TGME49_312630	anonymous antigen-1, putative/ glideosome-associated connector GAC	2639	1	0.999	5	13	0	0	0	1	286218	4.28192	32329.4	5103.36	0.0351625	3738.82	1628.66	3907.15	32329.4	7313.91	3179.58	8804.15	5103.36
TGME49_240810	apicomplexan amino acid transporter ApiAT6-1	566	1	0.999	6	16	0	0	0	1	61262.8	12.8975	31037.2	5083.56	0.0350261	3738.82	1628.66	3907.15	31037.2	7313.91	3179.58	8804.15	5083.56
TGME49_251690	seryl-tRNA synthetase, cytoplasmic, putative	482	1	0.999	5	10	0	0	0	1	54116.6	15.3527	36112.4	5050.36	0.0347973	3738.82	1628.66	3907.15	36112.4	7313.91	3179.58	8804.15	5050.36
TGME49_251680	translationally-controlled tumor protein homolog	171	1	0.999	5	7	0	0	0	1	19172.4	38.0117	33715.9	5044.24	0.0347552	3738.82	1628.66	3907.15	33715.9	7313.91	3179.58	8804.15	5044.24
TGME49_242330	ribosomal protein RPS5	192	1	0.999	3	9	0	0	0	1	21613.1	25	46400	4947.8	0.0340906	3738.82	1628.66	3907.15	46400	7313.91	3179.58	8804.15	4947.8
TGME49_312600	heat shock protein HSP21	195	1	0.999	5	15	0	0	0	1	21278.9	50.7692	35823.8	4936.12	0.0340102	3738.82	1628.66	3907.15	35823.8	7313.91	3179.58	8804.15	4936.12
TGME49_246540	cytochrome c1, heme protein	398	1	0.999	3	16	0	0	0	1	45968.5	10.3015	45684.8	4894.59	0.0337241	3738.82	1628.66	3907.15	45684.8	7313.91	3179.58	8804.15	4894.59
TGME49_214290	DJ-1 family protein	256	1	0.999	2	6	0	0	0	1	27938.7	15.2344	52377.2	4893.64	0.0337175	3738.82	1628.66	3907.15	52377.2	7313.91	3179.58	8804.15	4893.64
TGME49_309730	thioredoxin reductase	662	1	0.999	4	8	0	0	0	1	70781.5	13.142	38315.5	4866.84	0.0335328	3738.82	1628.66	3907.15	38315.5	7313.91	3179.58	8804.15	4866.84
TGME49_226970	ribosomal protein RPS11	161	1	0.999	4	16	0	0	0	1	18676.9	26.7081	40136	4754.86	0.0327613	3738.82	1628.66	3907.15	40136	7313.91	3179.58	8804.15	4754.86
TGME49_212725	hypothetical protein	220	1	0.999	5	10	0	0	0	1	25850	38.6364	35512.4	4739.6	0.0326562	3738.82	1628.66	3907.15	35512.4	7313.91	3179.58	8804.15	4739.6
TGME49_206470	pyruvate dehydrogenase complex subunit PDH-E3II	519	1	0.999	5	11	0	0	0	1	55121.4	15.9923	30479.7	4639.78	0.0319684	3738.82	1628.66	3907.15	30479.7	7313.91	3179.58	8804.15	4639.78
TGME49_291300	RER1 protein, putative	222	1	0.999	2	8	0	0	0	1	25350.7	15.3153	42968.1	4603.82	0.0317206	3738.82	1628.66	3907.15	42968.1	7313.91	3179.58	8804.15	4603.82
TGME49_221470	hypothetical protein	552	1	0.999	5	15	0	0	0	1	61517.3	15.2174	35483.5	4541.27	0.0312897	3738.82	1628.66	3907.15	35483.5	7313.91	3179.58	8804.15	4541.27
TGME49_277230	dense granule protein GRA82	445	1	0.999	2	5	0	0	0	1	46753.5	9.88764	47491.6	4530.23	0.0312136	3738.82	1628.66	3907.15	47491.6	7313.91	3179.58	8804.15	4530.23
TGME49_215490	novel putative transporter NPT1	534	1	0.999	4	18	0	0	0	1	58122.8	8.61423	31831.9	4524.36	0.0311732	3738.82	1628.66	3907.15	31831.9	7313.91	3179.58	8804.15	4524.36
TGME49_214770	ras-related protein RAB1B	202	1	0.999	4	10	0	0	0	1	22880	22.2772	34027.5	4502.49	0.0310225	3738.82	1628.66	3907.15	34027.5	7313.91	3179.58	8804.15	4502.49
TGME49_216180	hypothetical protein	147	1	0.999	3	17	0	0	0	1	16440.8	14.966	39978.8	4470.14	0.0307996	3738.82	1628.66	3907.15	39978.8	7313.91	3179.58	8804.15	4470.14
TGME49_273930	DNA topoisomerase domain-containing protein	254	1	0.999	5	13	0	0	0	1	27997.1	21.6535	23763.5	4454.53	0.030692	3738.82	1628.66	3907.15	23763.5	7313.91	3179.58	8804.15	4454.53
TGME49_229250	ribosomal protein RPL28	129	1	0.999	3	7	0	0	0	1	14752.6	27.907	39510.3	4435.3	0.0305595	3738.82	1628.66	3907.15	39510.3	7313.91	3179.58	8804.15	4435.3
TGME49_250810	ribosomal protein RPL35	178	1	0.9989	3	7	0	0	0	1	20068.9	12.9213	38944	4393.17	0.0302693	3738.82	1628.66	3907.15	38944	7313.91	3179.58	8804.15	4393.17
TGME49_227970	histone family DNA-binding protein	235	1	0.999	3	6	0	0	0	1	25188.2	18.7234	38882.3	4387.29	0.0302287	3738.82	1628.66	3907.15	38882.3	7313.91	3179.58	8804.15	4387.29
TGME49_258730	hypothetical protein	151	1	0.999	5	18	0	0	0	1	16684.3	26.4901	26249.3	4368.39	0.0300985	3738.82	1628.66	3907.15	26249.3	7313.91	3179.58	8804.15	4368.39
TGME49_217740	3-ketoacyl-(acyl-carrier-protein) reductase	376	1	0.999	3	6	0	0	0	1	39040.2	14.6277	38535.6	4362.79	0.0300599	3738.82	1628.66	3907.15	38535.6	7313.91	3179.58	8804.15	4362.79
TGME49_237820	IMC sub-compartment protein ISP2	160	1	0.999	4	9	0	0	0	1	17396.7	28.125	31950.3	4345.81	0.0299429	3738.82	1628.66	3907.15	31950.3	7313.91	3179.58	8804.15	4345.81
TGME49_283510	ras-related protein RAB1B	315	1	0.999	3	7	0	0	0	1	34857	13.6508	39710.7	4283	0.0295101	3738.82	1628.66	3907.15	39710.7	7313.91	3179.58	8804.15	4283
TGME49_213050	hypothetical protein	192	1	0.999	3	8	0	0	0	1	21191.5	18.75	37137	4258.76	0.0293431	3738.82	1628.66	3907.15	37137	7313.91	3179.58	8804.15	4258.76
TGME49_204370	mitochondrial pyruvate carrier protein 2	135	0.9996	0.998	2	9	0	0	0	1	14857.4	16.2963	42995.3	4195.77	0.0289091	3738.82	1628.66	3907.15	42995.3	7313.91	3179.58	8804.15	4195.77
TGME49_238010	ribosomal protein RPL23A	167	1	0.999	5	13	0	0	0	1	18561.7	29.3413	21697	4172.56	0.0287492	3738.82	1628.66	3907.15	21697	7313.91	3179.58	8804.15	4172.56
TGME49_232830	V-type proton ATPase subunit a1	909	0.9999	0.999	2	9	0	0	0	1	101077	4.07041	42536	4161.6	0.0286737	3738.82	1628.66	3907.15	42536	7313.91	3179.58	8804.15	4161.6
TGME49_204020	ribosomal protein RPL8	260	1	0.999	3	7	0	0	0	1	28254.7	13.8462	35430.6	4131.83	0.0284686	3738.82	1628.66	3907.15	35430.6	7313.91	3179.58	8804.15	4131.83
TGME49_231080	ribosomal protein RPL38	84	1	0.999	3	8	0	0	0	1	9583.32	33.3333	35104.3	4107.55	0.0283013	3738.82	1628.66	3907.15	35104.3	7313.91	3179.58	8804.15	4107.55
TGME49_236950	hypothetical protein	112	1	0.999	3	9	0	0	0	1	12489.2	63.3929	34606.7	4070.54	0.0280463	3738.82	1628.66	3907.15	34606.7	7313.91	3179.58	8804.15	4070.54
TGME49_222952	phosphohistidine phosphatase	386	0.9999	0.999	2	4	0	0	0	1	42099.6	15.544	41046.6	4050.81	0.0279103	3738.82	1628.66	3907.15	41046.6	7313.91	3179.58	8804.15	4050.81
TGME49_299050	ribosomal protein RPL17	195	1	0.999	4	5	0	0	0	1	22269	25.1282	32903.6	3943.85	0.0271734	3738.82	1628.66	3907.15	32903.6	7313.91	3179.58	8804.15	3943.85
TGME49_243570	ribosomal protein RPS26	112	1	0.999	3	12	0	0	0	1	12725.5	29.4643	39506.8	3936.27	0.0271212	3738.82	1628.66	3907.15	39506.8	7313.91	3179.58	8804.15	3936.27
TGME49_232050	DnaJ domain-containing protein	869	1	0.999	3	8	0	0	0	1	96129.4	4.83314	35673.9	3921.94	0.0270225	3738.82	1628.66	3907.15	35673.9	7313.91	3179.58	8804.15	3921.94
TGME49_213940	CHCH domain-containing protein	149	1	0.999	3	9	0	0	0	1	14896.7	40.9396	33679	3904.55	0.0269026	3738.82	1628.66	3907.15	33679	7313.91	3179.58	8804.15	3904.55
TGME49_316250	dense granule protein GRA45	394	1	0.999	5	7	0	0	0	1	44748.9	16.7513	24426.7	3883.62	0.0267584	3738.82	1628.66	3907.15	24426.7	7313.91	3179.58	8804.15	3883.62
TGME49_233130	nucleoside transporter protein	531	1	0.999	2	3	0	0	0	1	57465.7	7.53296	31382.2	3830.68	0.0263937	3738.82	1628.66	3907.15	31382.2	7313.91	3179.58	8804.15	3830.68
TGME49_217530	dense granule protein GRA63	577	1	0.999	3	7	0	0	0	1	63768.2	13.1716	30775.4	3785.55	0.0260827	3738.82	1628.66	3907.15	30775.4	7313.91	3179.58	8804.15	3785.55
TGME49_265510	hypothetical protein	272	1	0.999	3	12	0	0	0	1	29706.2	26.4706	30678.5	3778.34	0.026033	3738.82	1628.66	3907.15	30678.5	7313.91	3179.58	8804.15	3778.34
TGME49_224770	SAG-related sequence SRS40D	389	1	0.999	4	8	0	0	0	1	40837	19.5373	30287.5	3749.25	0.0258326	3738.82	1628.66	3907.15	30287.5	7313.91	3179.58	8804.15	3749.25
TGME49_315770	cytochrome p450 superfamily protein	553	1	0.999	3	5	0	0	0	1	62585.2	8.4991	29706.4	3705.92	0.025534	3738.82	1628.66	3907.15	29706.4	7313.91	3179.58	8804.15	3705.92
TGME49_314260	hypothetical protein	213	0.9999	0.999	2	4	0	0	0	1	23795	13.1455	35612.4	3646.58	0.0251252	3738.82	1628.66	3907.15	35612.4	7313.91	3179.58	8804.15	3646.58
TGME49_254060	SAG-related sequence SRS14A	376	1	0.999	4	7	0	0	0	1	40805.5	15.9574	20307.8	3613.41	0.0248966	3738.82	1628.66	3907.15	20307.8	7313.91	3179.58	8804.15	3613.41
TGME49_293570	trans protein sec62, putative	390	1	0.999	4	11	0	0	0	1	44881.7	19.2308	19786.6	3610.31	0.0248753	3738.82	1628.66	3907.15	19786.6	7313.91	3179.58	8804.15	3610.31
TGME49_279400	glutaredoxin, putative	146	0.9999	0.999	2	4	0	0	0	1	16265.8	25.3425	34174.7	3539.64	0.0243884	3738.82	1628.66	3907.15	34174.7	7313.91	3179.58	8804.15	3539.64
TGME49_225540	hypothetical protein	501	1	0.999	3	8	0	0	0	1	52713.2	10.3792	29819.9	3539.54	0.0243877	3738.82	1628.66	3907.15	29819.9	7313.91	3179.58	8804.15	3539.54
TGME49_220500	UBX domain-containing protein	387	1	0.999	3	5	0	0	0	1	43078.7	12.1447	31412.2	3525.33	0.0242898	3738.82	1628.66	3907.15	31412.2	7313.91	3179.58	8804.15	3525.33
TGME49_219750	cytochrome c, putative	115	1	0.999	3	4	0	0	0	1	12453.3	26.087	27151.8	3516	0.0242255	3738.82	1628.66	3907.15	27151.8	7313.91	3179.58	8804.15	3516
TGME49_263040	ribosomal protein RPS16	211	1	0.999	3	9	0	0	0	1	24055.3	14.6919	26706.2	3482.85	0.0239971	3738.82	1628.66	3907.15	26706.2	7313.91	3179.58	8804.15	3482.85
TGME49_253430	asparagine synthetase, putative	588	1	0.9987	4	5	0	0	0	1	65868.3	14.1156	21009.1	3477.63	0.0239611	3738.82	1628.66	3907.15	21009.1	7313.91	3179.58	8804.15	3477.63
TGME49_293740	hypothetical protein	96	1	0.999	3	12	0	0	0	1	10631.7	42.7083	26343.5	3455.88	0.0238112	3738.82	1628.66	3907.15	26343.5	7313.91	3179.58	8804.15	3455.88
TGME49_254610	Tim10/DDP family zinc finger superfamily protein	91	1	0.999	3	9	0	0	0	1	10217.6	51.6484	25728.6	3410.13	0.023496	3738.82	1628.66	3907.15	25728.6	7313.91	3179.58	8804.15	3410.13
TGME49_272380	hypothetical protein	581	1	0.999	3	6	0	0	0	1	63911.6	10.6713	25531.9	3395.51	0.0233953	3738.82	1628.66	3907.15	25531.9	7313.91	3179.58	8804.15	3395.51
TGME49_223960	ubiquitin interaction motif family protein	388	1	0.999	3	7	0	0	0	1	41377.1	14.1753	25107	3363.9	0.0231775	3738.82	1628.66	3907.15	25107	7313.91	3179.58	8804.15	3363.9
TGME49_315740	SAG-related sequence SRS54	389	1	0.999	3	6	0	0	0	1	41570.9	16.9666	24899.8	3348.48	0.0230713	3738.82	1628.66	3907.15	24899.8	7313.91	3179.58	8804.15	3348.48
TGME49_232600	phospholipase, patatin family protein	665	1	0.999	3	7	0	0	0	1	70810.8	7.66917	24629.5	3328.37	0.0229327	3738.82	1628.66	3907.15	24629.5	7313.91	3179.58	8804.15	3328.37
TGME49_260020	hypothetical protein	186	0.9999	0.999	2	10	0	0	0	1	19451.8	20.9677	31128.7	3313.06	0.0228272	3738.82	1628.66	3907.15	31128.7	7313.91	3179.58	8804.15	3313.06
TGME49_265310	heat shock protein 40, putative	336	0.9997	0.999	2	5	0	0	0	1	37197.2	8.03571	30488.8	3265.46	0.0224992	3738.82	1628.66	3907.15	30488.8	7313.91	3179.58	8804.15	3265.46
TGME49_278365	Toxoplasma gondii family A protein	356	1	0.999	3	4	0	0	0	1	36756.2	18.2584	23592.1	3235.12	0.0222902	3738.82	1628.66	3907.15	23592.1	7313.91	3179.58	8804.15	3235.12
TGME49_300190	ribosomal protein RPL37A	96	1	0.999	3	10	0	0	0	1	10404.3	36.4583	22655.6	3181.55	0.0219211	3738.82	1628.66	3907.15	22655.6	7313.91	3179.58	8804.15	3181.55
TGME49_310490	ribosomal protein RPL27A	147	1	0.999	3	5	0	0	0	1	16344.2	21.7687	21886.3	3124.32	0.0215268	3738.82	1628.66	3907.15	21886.3	7313.91	3179.58	8804.15	3124.32
TGME49_232300	ribosomal protein RPS3	255	1	0.999	4	6	0	0	0	1	28736.7	28.6275	13908.2	3105.97	0.0214004	3738.82	1628.66	3907.15	13908.2	7313.91	3179.58	8804.15	3105.97
TGME49_315210	rhoptry protein, putative	1010	1	0.999	3	11	0	0	0	1	115860	3.56436	21390.5	3087.44	0.0212727	3738.82	1628.66	3907.15	21390.5	7313.91	3179.58	8804.15	3087.44
TGME49_209890	hypothetical protein	193	1	0.999	4	6	0	0	0	1	22011.5	34.1969	13191.3	3083.8	0.0212476	3738.82	1628.66	3907.15	13191.3	7313.91	3179.58	8804.15	3083.8
TGME49_249850	GAP40 protein	385	0.9989	0.9977	2	3	0	0	0	1	43081.6	14.8052	27717.1	3059.29	0.0210787	3738.82	1628.66	3907.15	27717.1	7313.91	3179.58	8804.15	3059.29
TGME49_289650	PEP-carboxykinase I	677	1	0.999	3	7	0	0	0	1	75342.5	10.0443	20943.6	3054.2	0.0210436	3738.82	1628.66	3907.15	20943.6	7313.91	3179.58	8804.15	3054.2
TGME49_235540	eukaryotic initiation factor-2 beta, putative	231	1	0.999	4	7	0	0	0	1	26232.9	20.7792	20685.2	3034.98	0.0209112	3738.82	1628.66	3907.15	20685.2	7313.91	3179.58	8804.15	3034.98
TGME49_232660	Hsp70 interacting protein HIP	425	0.9996	0.999	2	4	0	0	0	1	45142.9	9.17647	27279.8	3026.75	0.0208545	3738.82	1628.66	3907.15	27279.8	7313.91	3179.58	8804.15	3026.75
TGME49_212270	CLAMP-linked invasion protein CLIP	370	1	0.999	3	7	0	0	0	1	40843.2	11.8919	20641.7	3019.57	0.0208051	3738.82	1628.66	3907.15	20641.7	7313.91	3179.58	8804.15	3019.57
TGME49_309120	ribosomal protein RPL4	448	1	0.999	3	6	0	0	0	1	49258.3	8.92857	22023.8	2968.24	0.0204513	3738.82	1628.66	3907.15	22023.8	7313.91	3179.58	8804.15	2968.24
TGME49_258870	cyst wall protein CST7	916	1	0.999	3	4	0	0	0	1	101597	5.78603	19702.3	2961.87	0.0204075	3738.82	1628.66	3907.15	19702.3	7313.91	3179.58	8804.15	2961.87
TGME49_206340	hypothetical protein	187	0.9999	0.999	2	6	0	0	0	1	19986.5	17.6471	26351.9	2957.73	0.020379	3738.82	1628.66	3907.15	26351.9	7313.91	3179.58	8804.15	2957.73
TGME49_306030	glutathione S-transferase 2	333	1	0.9989	4	7	0	0	0	1	37831.2	17.4174	14904.2	2940.49	0.0202602	3738.82	1628.66	3907.15	14904.2	7313.91	3179.58	8804.15	2940.49
TGME49_229030	signal peptidase complex subunit 2, putative	228	0.9999	0.999	2	7	0	0	0	1	25424	16.2281	25685.7	2908.18	0.0200376	3738.82	1628.66	3907.15	25685.7	7313.91	3179.58	8804.15	2908.18
TGME49_226072	Ser/Thr phosphatase family protein	810	1	0.999	3	8	0	0	0	1	88827.1	4.5679	18890.2	2901.45	0.0199912	3738.82	1628.66	3907.15	18890.2	7313.91	3179.58	8804.15	2901.45
TGME49_243930	GPI-anchored micronemal antigen GAMA	943	1	0.999	4	4	0	0	0	1	101348	5.93849	16632.3	2887.47	0.0198949	3738.82	1628.66	3907.15	16632.3	7313.91	3179.58	8804.15	2887.47
TGME49_252220	tetratricopeptide repeat domain containing protein	565	1	0.999	4	8	0	0	0	1	63343	14.1593	13728.7	2866.18	0.0197482	3738.82	1628.66	3907.15	13728.7	7313.91	3179.58	8804.15	2866.18
TGME49_211420	serine/arginine-rich splicing factor SR3	171	1	0.999	4	5	0	0	0	1	20398.1	31.5789	18345	2860.75	0.0197107	3738.82	1628.66	3907.15	18345	7313.91	3179.58	8804.15	2860.75
TGME49_290700	dense granule protein GRA25	315	0.9998	0.999	2	4	0	0	0	1	34731.8	14.9206	27500.6	2851.88	0.0196496	3738.82	1628.66	3907.15	27500.6	7313.91	3179.58	8804.15	2851.88
TGME49_204340	dense granule protein GRA54	877	1	0.999	3	6	0	0	0	1	97094.6	8.66591	24879.1	2848.18	0.0196242	3738.82	1628.66	3907.15	24879.1	7313.91	3179.58	8804.15	2848.18
TGME49_216680	serine/threonine protein phosphatase 6 structural subunit PP6S	397	1	0.999	3	8	0	0	0	1	44598	14.3577	18231.4	2841.32	0.0195769	3738.82	1628.66	3907.15	18231.4	7313.91	3179.58	8804.15	2841.32
TGME49_225310	ARF1-directed GTPase-activating protein, putative	502	1	0.999	3	6	0	0	0	1	52471.7	15.9363	17752.6	2816.83	0.0194082	3738.82	1628.66	3907.15	17752.6	7313.91	3179.58	8804.15	2816.83
TGME49_290160	sortilin, putative	1033	1	0.999	3	8	0	0	0	1	113514	5.3243	17382.6	2789.31	0.0192185	3738.82	1628.66	3907.15	17382.6	7313.91	3179.58	8804.15	2789.31
TGME49_320170	SAG-related sequence SRS16E	393	0.9999	0.999	2	6	0	0	0	1	41356.4	7.37913	23955.8	2779.5	0.0191509	3738.82	1628.66	3907.15	23955.8	7313.91	3179.58	8804.15	2779.5
TGME49_270070	protein transport protein SEC22, putative	225	0.9999	0.999	2	5	0	0	0	1	25624.6	16.4444	23867.4	2772.93	0.0191056	3738.82	1628.66	3907.15	23867.4	7313.91	3179.58	8804.15	2772.93
TGME49_299060	sodium/hydrogen exchanger NHE2	823	0.9999	0.999	2	4	0	0	0	1	91270.3	4.73876	23688.5	2759.61	0.0190139	3738.82	1628.66	3907.15	23688.5	7313.91	3179.58	8804.15	2759.61
TGME49_311470	rhoptry neck protein RON5	1702	0.9981	0.9989	2	2	0	0	0	1	187410	3.52526	23526.4	2747.56	0.0189309	3738.82	1628.66	3907.15	23526.4	7313.91	3179.58	8804.15	2747.56
TGME49_286580	inner membrane complex protein IMC17	955	1	0.999	3	4	0	0	0	1	107245	7.8534	16514.4	2723.2	0.018763	3738.82	1628.66	3907.15	16514.4	7313.91	3179.58	8804.15	2723.2
TGME49_285980	phosphoglucomutase PGM1	637	1	0.999	2	4	0	0	0	1	70587.3	4.08163	29852.8	2719.38	0.0187367	3738.82	1628.66	3907.15	29852.8	7313.91	3179.58	8804.15	2719.38
TGME49_209290	ribosomal protein RPS28	118	0.9999	0.999	2	3	0	0	0	1	13214.5	24.5763	22825.7	2695.44	0.0185717	3738.82	1628.66	3907.15	22825.7	7313.91	3179.58	8804.15	2695.44
TGME49_266090	transmembrane protein 43, putative	451	1	0.999	2	5	0	0	0	1	49580.2	8.42572	22781.7	2692.16	0.0185492	3738.82	1628.66	3907.15	22781.7	7313.91	3179.58	8804.15	2692.16
TGME49_202200	hypothetical protein	793	0.9879	0.9978	2	2	0	0	0	1	87043.4	5.04414	22415.6	2664.93	0.0183615	3738.82	1628.66	3907.15	22415.6	7313.91	3179.58	8804.15	2664.93
TGME49_207620	pyridine nucleotide-disulfide oxidoreductase domain-containing protein	664	0.9999	0.999	2	6	0	0	0	1	71158.7	4.51807	22263.3	2653.6	0.0182835	3738.82	1628.66	3907.15	22263.3	7313.91	3179.58	8804.15	2653.6
TGME49_228170	dense granule protein GRA44	1491	0.9999	0.999	2	3	0	0	0	1	170816	2.34742	22013.2	2635	0.0181553	3738.82	1628.66	3907.15	22013.2	7313.91	3179.58	8804.15	2635
TGME49_252430	START domain-containing protein	767	1	0.999	4	4	0	0	0	1	83842.2	9.5176	9834.26	2596.66	0.0178911	3738.82	1628.66	3907.15	9834.26	7313.91	3179.58	8804.15	2596.66
TGME49_253700	transporter, major facilitator family protein	1302	1	0.999	3	4	0	0	0	1	138228	6.45161	14555.4	2579.01	0.0177695	3738.82	1628.66	3907.15	14555.4	7313.91	3179.58	8804.15	2579.01
TGME49_201880	cytochrome b-c1 complex subunit 9	128	1	0.999	2	2	0	0	0	1	15269.6	24.2188	21178.1	2572.88	0.0177273	3738.82	1628.66	3907.15	21178.1	7313.91	3179.58	8804.15	2572.88
TGME49_278530	multiprotein bridging factor type 1 family transcriptional co-activator, putative	144	1	0.999	2	7	0	0	0	1	16077.2	26.3889	21133.1	2569.53	0.0177042	3738.82	1628.66	3907.15	21133.1	7313.91	3179.58	8804.15	2569.53
TGME49_244250	hypothetical protein	616	1	0.999	3	7	0	0	0	1	62902.5	7.14286	15851.6	2566.98	0.0176867	3738.82	1628.66	3907.15	15851.6	7313.91	3179.58	8804.15	2566.98
TGME49_260520	dense granule protein GRA53	742	0.9999	0.999	2	6	0	0	0	1	77095.4	4.44744	20669.1	2535.02	0.0174664	3738.82	1628.66	3907.15	20669.1	7313.91	3179.58	8804.15	2535.02
TGME49_267430	DnaJ domain-containing protein	425	1	0.999	3	3	0	0	0	1	48939.5	13.6471	13544.2	2503.45	0.017249	3738.82	1628.66	3907.15	13544.2	7313.91	3179.58	8804.15	2503.45
TGME49_211240	peptidyl-tRNA hydrolase, putative	195	0.9999	0.999	2	4	0	0	0	1	21158.3	21.5385	20177.5	2498.44	0.0172144	3738.82	1628.66	3907.15	20177.5	7313.91	3179.58	8804.15	2498.44
TGME49_231130	peptidase, M28 family protein	711	1	0.999	3	8	0	0	0	1	77125.1	5.90717	12664.2	2438.33	0.0168002	3738.82	1628.66	3907.15	12664.2	7313.91	3179.58	8804.15	2438.33
TGME49_233110	inosine-5'-monophosphate dehydrogenase	551	1	0.999	3	3	0	0	0	1	59104.2	8.34846	15421.2	2396.31	0.0165107	3738.82	1628.66	3907.15	15421.2	7313.91	3179.58	8804.15	2396.31
TGME49_280740	signal peptidase	223	0.9999	0.999	2	8	0	0	0	1	24663.8	8.96861	18543.2	2376.88	0.0163769	3738.82	1628.66	3907.15	18543.2	7313.91	3179.58	8804.15	2376.88
TGME49_290300	hypothetical protein	365	0.9999	0.999	2	3	0	0	0	1	38286.9	12.0548	18468.1	2371.29	0.0163384	3738.82	1628.66	3907.15	18468.1	7313.91	3179.58	8804.15	2371.29
TGME49_232130	thioredoxin-like associated protein TLAP2	446	0.9999	0.999	2	7	0	0	0	1	47865.6	7.3991	18075.3	2342.08	0.0161371	3738.82	1628.66	3907.15	18075.3	7313.91	3179.58	8804.15	2342.08
TGME49_231630	alveolin domain containing intermediate filament IMC4	452	0.9999	0.999	2	4	0	0	0	1	50171.8	5.53097	17930.8	2331.32	0.016063	3738.82	1628.66	3907.15	17930.8	7313.91	3179.58	8804.15	2331.32
TGME49_263660	hypothetical protein	282	1	0.999	3	5	0	0	0	1	30045.3	20.922	10774.1	2297.73	0.0158315	3738.82	1628.66	3907.15	10774.1	7313.91	3179.58	8804.15	2297.73
TGME49_310960	vacuolar atp synthase subunit f, putative	195	0.9999	0.999	2	4	0	0	0	1	21658.3	16.9231	17187.7	2276.05	0.0156821	3738.82	1628.66	3907.15	17187.7	7313.91	3179.58	8804.15	2276.05
TGME49_278050	proteasome subunit alpha type 1, putative	247	1	0.999	3	4	0	0	0	1	27240.9	17.4089	13790.5	2234.51	0.0153959	3738.82	1628.66	3907.15	13790.5	7313.91	3179.58	8804.15	2234.51
TGME49_266970	ubiquitin family protein	306	0.9999	0.999	2	5	0	0	0	1	35138.6	15.0327	16565.3	2229.75	0.0153631	3738.82	1628.66	3907.15	16565.3	7313.91	3179.58	8804.15	2229.75
TGME49_269980	preprotein translocase Sec61, putative	473	1	0.999	4	5	0	0	0	1	52164.5	7.39958	9839.64	2215.96	0.0152681	3738.82	1628.66	3907.15	9839.64	7313.91	3179.58	8804.15	2215.96
TGME49_279420	hypothetical protein	1329	1	0.999	3	5	0	0	0	1	144942	3.31076	12542	2182.42	0.015037	3738.82	1628.66	3907.15	12542	7313.91	3179.58	8804.15	2182.42
TGME49_262050	rhoptry kinase family protein ROP39	588	0.999	0.999	2	3	0	0	0	1	65132.5	5.95238	15663.7	2162.68	0.014901	3738.82	1628.66	3907.15	15663.7	7313.91	3179.58	8804.15	2162.68
TGME49_310460	Rab6	209	0.9999	0.999	2	5	0	0	0	1	23471.4	15.7895	15308.3	2136.25	0.0147189	3738.82	1628.66	3907.15	15308.3	7313.91	3179.58	8804.15	2136.25
TGME49_273860	hypothetical protein	343	0.9997	0.999	2	3	0	0	0	1	37906.5	9.91254	15249.1	2131.85	0.0146886	3738.82	1628.66	3907.15	15249.1	7313.91	3179.58	8804.15	2131.85
TGME49_305850	RNA recognition motif-containing protein	372	1	0.999	3	4	0	0	0	1	39168	16.9355	14961.8	2110.47	0.0145413	3738.82	1628.66	3907.15	14961.8	7313.91	3179.58	8804.15	2110.47
TGME49_300100	rhoptry neck protein RON2	1479	1	0.998	3	4	0	0	0	1	166464	2.5693	10094.7	2102.39	0.0144856	3738.82	1628.66	3907.15	10094.7	7313.91	3179.58	8804.15	2102.39
TGME49_310080	acyl-CoA synthetase ACS3, putative	789	1	0.999	3	3	0	0	0	1	87848.2	3.67554	14205.9	2054.23	0.0141538	3738.82	1628.66	3907.15	14205.9	7313.91	3179.58	8804.15	2054.23
TGME49_249180	bifunctional dihydrofolate reductase-thymidylate synthase	610	0.9703	0.9941	2	2	0	0	0	1	68751.7	7.54098	14184.8	2052.68	0.0141431	3738.82	1628.66	3907.15	14184.8	7313.91	3179.58	8804.15	2052.68
TGME49_224060	thioredoxin, putative	622	0.9989	0.999	2	3	0	0	0	1	68948	6.10932	13659.3	2013.59	0.0138737	3738.82	1628.66	3907.15	13659.3	7313.91	3179.58	8804.15	2013.59
TGME49_213880	hypothetical protein	194	0.9983	0.999	2	4	0	0	0	1	21329.9	14.9485	20071.1	1991.76	0.0137234	3738.82	1628.66	3907.15	20071.1	7313.91	3179.58	8804.15	1991.76
TGME49_313230	eukaryotic initiation factor-2, alpha subunit	347	0.9999	0.999	2	5	0	0	0	1	39126.1	7.20461	13090.7	1971.29	0.0135823	3738.82	1628.66	3907.15	13090.7	7313.91	3179.58	8804.15	1971.29
TGME49_209700	hypothetical protein	229	0.9999	0.999	2	7	0	0	0	1	24784.6	16.5939	12906.2	1957.57	0.0134878	3738.82	1628.66	3907.15	12906.2	7313.91	3179.58	8804.15	1957.57
TGME49_262670	ribosomal protein RPL18A	183	0.9999	0.999	2	3	0	0	0	1	21330.1	15.3005	12863.1	1954.36	0.0134657	3738.82	1628.66	3907.15	12863.1	7313.91	3179.58	8804.15	1954.36
TGME49_213067	dense granule protein GRA36	452	0.9999	0.999	2	4	0	0	0	1	50138.4	8.84956	12792	1949.07	0.0134292	3738.82	1628.66	3907.15	12792	7313.91	3179.58	8804.15	1949.07
TGME49_262720	eukaryotic initiation factor-1A, putative	159	0.9999	0.999	2	4	0	0	0	1	17935.7	16.9811	14307.4	1915.19	0.0131958	3738.82	1628.66	3907.15	14307.4	7313.91	3179.58	8804.15	1915.19
TGME49_286720	heat shock protein HSP28	276	1	0.999	2	5	0	0	0	1	31093.7	10.5072	13407.7	1900.3	0.0130932	3738.82	1628.66	3907.15	13407.7	7313.91	3179.58	8804.15	1900.3
TGME49_276210	phosphoglycerate mutase family protein	825	0.9998	0.999	2	2	0	0	0	1	91916.4	8.12121	11821.8	1876.9	0.012932	3738.82	1628.66	3907.15	11821.8	7313.91	3179.58	8804.15	1876.9
TGME49_219690	hypothetical protein	208	1	0.999	4	4	0	0	0	1	23379.5	19.2308	5386.07	1858.03	0.012802	3738.82	1628.66	3907.15	5386.07	7313.91	3179.58	8804.15	1858.03
TGME49_216510	thioredoxin, putative	711	0.9923	0.9972	2	4	0	0	0	1	78650.3	5.76653	17786.7	1821.84	0.0125526	3738.82	1628.66	3907.15	17786.7	7313.91	3179.58	8804.15	1821.84
TGME49_201180	hypothetical protein /megakaryocyte stimulating factor MSF	1181	0.9999	0.999	2	3	0	0	0	1	126359	3.30229	10927.5	1810.37	0.0124736	3738.82	1628.66	3907.15	10927.5	7313.91	3179.58	8804.15	1810.37
TGME49_261570	ribosomal protein RPL7A	276	1	0.999	3	4	0	0	0	1	31031.8	14.4928	7617.22	1779.2	0.0122588	3738.82	1628.66	3907.15	7617.22	7313.91	3179.58	8804.15	1779.2
TGME49_244320	ribosomal protein RPL24	291	0.9999	0.999	2	3	0	0	0	1	32693.5	8.24742	10163.8	1744.63	0.0120206	3738.82	1628.66	3907.15	10163.8	7313.91	3179.58	8804.15	1744.63
TGME49_291930	RNA recognition motif-containing protein	705	0.9999	0.999	2	2	0	0	0	1	73118.1	4.68085	9518.18	1705.55	0.0117513	3738.82	1628.66	3907.15	9518.18	7313.91	3179.58	8804.15	1705.55
TGME49_265220	co-chaperone GrpE protein	347	0.9939	0.999	2	2	0	0	0	1	37574	8.35735	16051.1	1692.74	0.0116631	3738.82	1628.66	3907.15	16051.1	7313.91	3179.58	8804.15	1692.74
TGME49_301180	SAG-related sequence SRS19F	391	0.9992	0.9988	7	3	0	0	0	1	40974.1	2.8133	16017.9	1690.27	0.0116461	3738.82	1628.66	3907.15	16017.9	7313.91	3179.58	8804.15	1690.27
TGME49_271810	lanp, putative	283	1	0.999	3	8	0	0	0	1	31931.4	13.7809	9211.99	1682.77	0.0115944	3738.82	1628.66	3907.15	9211.99	7313.91	3179.58	8804.15	1682.77
TGME49_254690	serine hydrolase ASH2	497	1	0.999	2	3	0	0	0	1	54235.6	6.84105	9704.3	1672.9	0.0115264	3738.82	1628.66	3907.15	9704.3	7313.91	3179.58	8804.15	1672.9
TGME49_265530	RNA recognition motif-containing protein	492	0.9996	0.999	2	4	0	0	0	1	51487.7	7.92683	10560.2	1658.89	0.0114299	3738.82	1628.66	3907.15	10560.2	7313.91	3179.58	8804.15	1658.89
TGME49_311430	fibrillarin	304	0.9999	0.999	2	5	0	0	0	1	31988.6	17.1053	8634.45	1639.81	0.0112984	3738.82	1628.66	3907.15	8634.45	7313.91	3179.58	8804.15	1639.81
TGME49_203630	ribosomal protein RPL44	105	0.9998	0.9986	2	6	0	0	0	1	12062.5	20	8561.58	1634.39	0.011261	3738.82	1628.66	3907.15	8561.58	7313.91	3179.58	8804.15	1634.39
TGME49_245620	ribosomal-ubiquitin protein RPS27A	154	0.9999	0.999	2	5	0	0	0	1	17321.1	11.039	8481.4	1628.42	0.01122	3738.82	1628.66	3907.15	8481.4	7313.91	3179.58	8804.15	1628.42
TGME49_268200	RNA recognition motif-containing protein	648	0.9999	0.999	2	2	0	0	0	1	66430.3	9.72222	15080.7	1620.55	0.0111657	3738.82	1628.66	3907.15	15080.7	7313.91	3179.58	8804.15	1620.55
TGME49_315570	histone H1-like protein	91	1	0.999	2	16	0	0	0	1	9273.59	17.5824	8282.21	1613.61	0.0111179	3738.82	1628.66	3907.15	8282.21	7313.91	3179.58	8804.15	1613.61
TGME49_233350	nuclear transport factor 2, putative	125	0.9999	0.999	2	5	0	0	0	1	13832.9	32	7310.64	1541.34	0.0106199	3738.82	1628.66	3907.15	7310.64	7313.91	3179.58	8804.15	1541.34
TGME49_247960	hypothetical protein	351	1	0.999	2	2	0	0	0	1	37573.7	11.6809	5879.19	1434.85	0.00988623	3738.82	1628.66	3907.15	5879.19	7313.91	3179.58	8804.15	1434.85
TGME49_273960	chaperonin GroS protein	374	0.9999	0.999	2	6	0	0	0	1	39951.2	9.89305	5770.7	1426.79	0.00983065	3738.82	1628.66	3907.15	5770.7	7313.91	3179.58	8804.15	1426.79
TGME49_320230	SAG-related sequence SRS15C	401	0.9965	0.999	2	2	0	0	0	1	42005.9	11.7207	5937.53	1421.24	0.00979246	3738.82	1628.66	3907.15	5937.53	7313.91	3179.58	8804.15	1421.24
TGME49_258150	proteasome subunit alpha type 7, putative	245	0.9999	0.999	2	4	0	0	0	1	27080.8	17.1429	5629.26	1416.27	0.00975816	3738.82	1628.66	3907.15	5629.26	7313.91	3179.58	8804.15	1416.27
TGME49_254800	LYR domain-containing protein	118	1	0.999	2	5	0	0	0	1	13617.7	20.339	7403.37	1402.8	0.00966541	3738.82	1628.66	3907.15	7403.37	7313.91	3179.58	8804.15	1402.8
TGME49_206480	succinate dehydrogenase subunit SDH23	207	0.9984	0.999	2	6	0	0	0	1	22522.2	16.4251	5129.48	1379.09	0.00950201	3738.82	1628.66	3907.15	5129.48	7313.91	3179.58	8804.15	1379.09
TGME49_300060	signal peptidase subunit protein	175	0.9999	0.999	2	5	0	0	0	1	19500	20	6050.35	1370.24	0.00944104	3738.82	1628.66	3907.15	6050.35	7313.91	3179.58	8804.15	1370.24
TGME49_249390	glutamate/leucine/phenylalanine/valine dehydrogenase family protein	1206	0.9999	0.999	2	3	0	0	0	1	135701	3.39967	4984.99	1368.34	0.00942796	3738.82	1628.66	3907.15	4984.99	7313.91	3179.58	8804.15	1368.34
TGME49_318410	TCP-1 chaperonin, putative	537	0.9944	0.999	2	2	0	0	0	1	58665.9	5.40037	6773.61	1361.18	0.0093786	3738.82	1628.66	3907.15	6773.61	7313.91	3179.58	8804.15	1361.18
TGME49_237150	minor histocompatibility antigen h13, putative	417	0.9999	0.999	2	3	0	0	0	1	46261	10.0719	7084.94	1358.54	0.00936046	3738.82	1628.66	3907.15	7084.94	7313.91	3179.58	8804.15	1358.54
TGME49_232340	protein phosphatase PPM2A	546	0.9999	0.999	2	3	0	0	0	1	59867.9	8.60806	4851.98	1358.45	0.00935979	3738.82	1628.66	3907.15	4851.98	7313.91	3179.58	8804.15	1358.45
TGME49_209910	histone H2Bv	123	0.9999	0.9989	2	6	0	0	0	1	13731.9	7.31707	11511.1	1355.02	0.00933619	3738.82	1628.66	3907.15	11511.1	7313.91	3179.58	8804.15	1355.02
TGME49_263050	ribosomal protein RPL13	355	0.9996	0.999	2	6	0	0	0	1	39682.2	8.4507	4830.52	1238.16	0.008531	3738.82	1628.66	3907.15	4830.52	7313.91	3179.58	8804.15	1238.16
TGME49_291630	hypothetical protein	235	0.9999	0.9963	2	2	0	0	0	1	25641.1	12.3404	3741.55	1213.52	0.00836124	3738.82	1628.66	3907.15	3741.55	7313.91	3179.58	8804.15	1213.52
TGME49_301450	FG-GAP repeat-containing protein	1678	0.9999	0.999	2	4	0	0	0	1	177830	2.62217	2844.73	1209.14	0.00833102	3738.82	1628.66	3907.15	2844.73	7313.91	3179.58	8804.15	1209.14
TGME49_256970	vacuolar ATP synthase subunit A, putative	616	1	0.9989	3	3	0	0	0	1	68122	7.14286	3988.13	1158.21	0.00798017	3738.82	1628.66	3907.15	3988.13	7313.91	3179.58	8804.15	1158.21
TGME49_318550	hypothetical protein	219	0.9999	0.999	2	2	0	0	0	1	24269.9	19.6347	1983.99	1145.11	0.00788987	3738.82	1628.66	3907.15	1983.99	7313.91	3179.58	8804.15	1145.11
TGME49_258950	lectin family protein	646	1	0.999	3	9	0	0	0	1	70290.7	5.72755	1996.59	1128.16	0.00777308	3738.82	1628.66	3907.15	1996.59	7313.91	3179.58	8804.15	1128.16
TGME49_226250	DEAD (Asp-Glu-Ala-Asp) box polypeptide DDX3X	734	0.9906	0.999	2	2	0	0	0	1	78592.7	4.22343	6995.89	1019.16	0.00702206	3738.82	1628.66	3907.15	6995.89	7313.91	3179.58	8804.15	1019.16
TGME49_230520	cyclophilin 1, putative	237	0.9996	0.9987	2	2	0	0	0	1	26224	19.4093	13.8714	854.455	0.00588725	3738.82	1628.66	3907.15	13.8714	7313.91	3179.58	8804.15	854.455
TGME49_220390	hypothetical protein	274	0.9906	0.999	2	4	0	0	0	1	29293.8	9.85401	4507.62	834.066	0.00574677	3738.82	1628.66	3907.15	4507.62	7313.91	3179.58	8804.15	834.066
TGME49_261750	rhoptry neck protein RON10	835	1	0.999	2	2	0	0	0	1	91370.4	4.19162	2131.28	828.197	0.00570633	3738.82	1628.66	3907.15	2131.28	7313.91	3179.58	8804.15	828.197
TGME49_269970	hypothetical protein	123	0.9998	0.9989	2	4	0	0	0	1	13079.9	8.13008	2137.83	657.787	0.0045322	3738.82	1628.66	3907.15	2137.83	7313.91	3179.58	8804.15	657.787
TGME49_306895	hypothetical protein	169	0.9998	0.999	2	2	0	0	0	1	18252.3	14.7929	0.00592961	644.058	0.00443761	3738.82	1628.66	3907.15	13.8714	7313.91	3179.58	8804.15	644.058
TGME49_209060	thrombospondin type 1 domain-containing protein	876	0.9945	0.9989	2	2	0	0	0	1	93635.4	3.53881	1845.24	636.023	0.00438224	3738.82	1628.66	3907.15	1845.24	7313.91	3179.58	8804.15	636.023
TGME49_313080	hypothetical protein	455	0.9954	0.999	2	2	0	0	0	1	49528	5.05495	0.00354942	456.047	0.0031422	3738.82	1628.66	3907.15	13.8714	7313.91	3179.58	8804.15	456.047
														1.45136e+07
